# Supplementary material for: Serum proteomic profiling of precancerous gastric lesions and early gastric cancer reveals signatures associated with systemic inflammatory response and metaplastic differentiation
Source: Front Mol Biosci. 2024 Mar 22;11:1252058. doi: 10.3389/fmolb.2024.1252058 (PMC10995311; doi:10.3389/fmolb.2024.1252058)
Supplement: Supplementary file 1 [file Table2.XLSX]

## Sheet: IMATP_vs_NAG
	SYMBOL	ENTREZID	UNIPROT	GENENAME	log2FC	pvalue
1	IGLV7-46	28775	A0A075B6I9	immunoglobulin lambda variable 7-46	-1.50777	0.0275389
2	PDCD6	10016	O75340	programmed cell death 6	1.23357	0.025458
3	F13A1	2162	P00488	coagulation factor XIII A chain	2.34755	0.0405032
4	SERPINC1	462	P01008	serpin family C member 1	-1.32789	0.000819659
5	C3	718	P01024	complement C3	-3.8698	4.73047e-05
6	IGKV1D-16	28901	P01601	immunoglobulin kappa variable 1D-16	2.08029	0.00407982
7	IGHG2	3501	P01859	immunoglobulin heavy constant gamma 2 (G2m marker)	-1.10791	0.00689436
8	IGHM	3507	P01871	immunoglobulin heavy constant mu	-1.00576	0.0299037
9	FN1	2335	P02751	fibronectin 1	-1.56027	0.00154188
10	AMBP	259	P02760	alpha-1-microglobulin/bikunin precursor	-0.709407	0.0283068
11	PPBP	5473	P02775	pro-platelet basic protein	-1.31832	0.0051699
12	VTN	7448	P04004	vitronectin	-1.19152	0.0034396
13	CSTB	1476	P04080	cystatin B	1.11571	0.0361037
14	APOB	338	P04114	apolipoprotein B	-1.17972	0.000859509
15	MPO	4353	P05164	myeloperoxidase	-1.95372	0.00685197
16	SERPINA7	6906	P05543	serpin family A member 7	-0.947518	0.0203738
17	SERPIND1	3053	P05546	serpin family D member 1	-1.15534	0.0384408
18	APOA4	337	P06727	apolipoprotein A4	1.29637	0.0192494
19	SOD3	6649	P08294	superoxide dismutase 3	1.34055	0.0112325
20	FCGR3A	2214	P08637	Fc gamma receptor IIIa	1.32461	0.0154076
21	SERPINF2	5345	P08697	serpin family F member 2	1.01175	0.0457098
22	SAA1	6288	P0DJI8	serum amyloid A1	-1.96968	0.0499016
23	PEPD	5184	P12955	peptidase D	1.29087	0.0122818
24	ICAM2	3384	P13598	intercellular adhesion molecule 2	1.25162	0.0135688
25	IGFBP5	3488	P24593	insulin like growth factor binding protein 5	-1.45949	6.91484e-05
26	AZGP1	563	P25311	alpha-2-glycoprotein 1, zinc-binding	2.25609	9.46514e-05
27	PON1	5444	P27169	paraoxonase 1	-0.696194	0.0135386
28	CFP	5199	P27918	complement factor properdin	1.23058	0.0365783
29	GCA	25801	P28676	grancalcin	-2.15809	0.00500363
30	GRN	2896	P28799	granulin precursor	-1.05865	0.00155027
31	CCN2	1490	P29279	cellular communication network factor 2	-2.13478	0.00452278
32	SERPINA4	5267	P29622	serpin family A member 4	-1.21651	0.00687957
33	DDT	1652	P30046	D-dopachrome tautomerase	1.97052	0.0478572
34	SERPINF1	5176	P36955	serpin family F member 1	-0.755832	0.0328775
35	COMP	1311	P49747	cartilage oligomeric matrix protein	1.60922	0.00542453
36	SELENOP	6414	P49908	selenoprotein P	-0.944574	0.0281304
37	LUM	4060	P51884	lumican	2.17795	0.0355632
38	ACTB	60	P60709	actin beta	1.6238	0.000850562
39	RPS27A	6233	P62979	ribosomal protein S27a	1.14209	0.0300673
40	HBG1	3047	P69891	hemoglobin subunit gamma 1	1.58687	0.0461408
41	EFEMP1	2202	Q12805	EGF containing fibulin extracellular matrix protein 1	-0.851763	0.0492666
42	MMRN1	22915	Q13201	multimerin 1	-0.841897	0.0322137
43	SELENBP1	8991	Q13228	selenium binding protein 1	0.790788	0.0413602
44	MSLN	10232	Q13421	mesothelin	1.00045	0.041191
45	BLMH	642	Q13867	bleomycin hydrolase	1.39275	0.000988078
46	LTBP1	4052	Q14766	latent transforming growth factor beta binding protein 1	-2.99505	0.00341126
47	FLG2	388698	Q5D862	filaggrin 2	0.595243	0.00316945
48	CCDC126	90693	Q96EE4	coiled-coil domain containing 126	1.04347	0.0343437
49	PGLYRP2	114770	Q96PD5	peptidoglycan recognition protein 2	1.91406	0.000164086
50	SEPHS2	22928	Q99611	selenophosphate synthetase 2	-5.15259	0.0273739
51	C1orf56	54964	Q9BUN1	chromosome 1 open reading frame 56	-1.90536	0.00539275
52	SLC38A10	124565	Q9HBR0	solute carrier family 38 member 10	0.600495	0.0420406
53	ITM2B	9445	Q9Y287	integral membrane protein 2B	0.853017	0.0439364

## Sheet: EGC_vs_NAG
	SYMBOL	ENTREZID	UNIPROT	GENENAME	log2FC	pvalue
1	IGHV6-1	28385	A0A0B4J1U7	immunoglobulin heavy variable 6-1	2.47438	0.0103482
2	IGHV5-51	28388	A0A0C4DH38	immunoglobulin heavy variable 5-51	-1.20416	0.0229178
3	PDCD6	10016	O75340	programmed cell death 6	1.35432	0.0160155
4	SOD1	6647	P00441	superoxide dismutase 1	2.34874	0.0280373
5	HP	3240	P00738	haptoglobin	2.75466	0.00242864
6	HPR	3250	P00739	haptoglobin-related protein	1.2748	0.0138596
7	F9	2158	P00740	coagulation factor IX	1.22259	0.0169445
8	SERPINC1	462	P01008	serpin family C member 1	-1.05971	0.00286379
9	SERPINA3	12	P01011	serpin family A member 3	-0.777394	0.00702221
10	C3	718	P01024	complement C3	-4.02285	1.09554e-05
11	IGKV1D-16	28901	P01601	immunoglobulin kappa variable 1D-16	1.40562	0.0276146
12	IGHG1	3500	P01857	immunoglobulin heavy constant gamma 1 (G1m marker)	-0.708755	0.0481248
13	IGHM	3507	P01871	immunoglobulin heavy constant mu	-1.01387	0.0186859
14	FGA	2243	P02671	fibrinogen alpha chain	1.30141	0.00780657
15	AMBP	259	P02760	alpha-1-microglobulin/bikunin precursor	-0.674629	0.0263721
16	ORM1	5004	P02763	orosomucoid 1	0.942023	0.0180036
17	PPBP	5473	P02775	pro-platelet basic protein	-1.07207	0.0122172
18	VTN	7448	P04004	vitronectin	-1.20238	0.00168331
19	APOB	338	P04114	apolipoprotein B	-1.59841	2.04623e-05
20	MPO	4353	P05164	myeloperoxidase	-1.66967	0.0117953
21	SERPINA7	6906	P05543	serpin family A member 7	-1.34066	0.00147075
22	SERPIND1	3053	P05546	serpin family D member 1	-1.19464	0.0231336
23	APOA4	337	P06727	apolipoprotein A4	1.14473	0.0236809
24	SERPINA6	866	P08185	serpin family A member 6	-1.28219	0.00456004
25	SOD3	6649	P08294	superoxide dismutase 3	0.930553	0.0489515
26	FCGR3A	2214	P08637	Fc gamma receptor IIIa	1.01732	0.0420491
27	PEPD	5184	P12955	peptidase D	1.04176	0.0368804
28	ICAM2	3384	P13598	intercellular adhesion molecule 2	1.12195	0.0204663
29	MIF	4282	P14174	macrophage migration inhibitory factor	1.4345	0.0322635
30	LGALS3	3958	P17931	galectin 3	1.22769	0.0420569
31	ORM2	5005	P19652	orosomucoid 2	1.10772	0.00703886
32	IGFBP5	3488	P24593	insulin like growth factor binding protein 5	-0.916818	0.00248531
33	AZGP1	563	P25311	alpha-2-glycoprotein 1, zinc-binding	1.9651	0.000166096
34	S100A4	6275	P26447	S100 calcium binding protein A4	2.06772	0.0210245
35	PON1	5444	P27169	paraoxonase 1	-0.946332	0.000754913
36	CCN2	1490	P29279	cellular communication network factor 2	-2.43924	0.000515152
37	SERPINA4	5267	P29622	serpin family A member 4	-1.11248	0.00708579
38	DDT	1652	P30046	D-dopachrome tautomerase	2.7607	0.00464959
39	S100A7	6278	P31151	S100 calcium binding protein A7	1.57354	0.0395354
40	CASP14	23581	P31944	caspase 14	1.72176	0.0282334
41	GLRX	2745	P35754	glutaredoxin	1.16249	0.0494956
42	COMP	1311	P49747	cartilage oligomeric matrix protein	1.58295	0.00458393
43	CDH13	1012	P55290	cadherin 13	0.883784	0.00585768
44	B2M	567	P61769	beta-2-microglobulin	0.783026	0.0286526
45	NUTF2	10204	P61970	nuclear transport factor 2	2.48483	0.0325588
46	RPS27A	6233	P62979	ribosomal protein S27a	1.02558	0.0334693
47	HBG1	3047	P69891	hemoglobin subunit gamma 1	1.86526	0.0141557
48	SELENBP1	8991	Q13228	selenium binding protein 1	1.22186	0.00224104
49	MSLN	10232	Q13421	mesothelin	1.15857	0.0125595
50	BLMH	642	Q13867	bleomycin hydrolase	1.15243	0.00397577
51	FLG2	388698	Q5D862	filaggrin 2	0.758006	0.000601145
52	CCDC126	90693	Q96EE4	coiled-coil domain containing 126	1.13643	0.0147679
53	PGLYRP2	114770	Q96PD5	peptidoglycan recognition protein 2	2.10002	2.27974e-05
54	C1orf56	54964	Q9BUN1	chromosome 1 open reading frame 56	-1.26061	0.0474897
55	SLC38A10	124565	Q9HBR0	solute carrier family 38 member 10	0.768144	0.00863271
56	AHSP	51327	Q9NZD4	alpha hemoglobin stabilizing protein	2.74346	0.00914148
57	SAA2-SAA4	100528017	A0A096LPE2	SAA2-SAA4 readthrough	0.846159	0.0166637

## Sheet: EGC_vs_IMATP
	SYMBOL	ENTREZID	UNIPROT	GENENAME	log2FC	pvalue
1	IGHG2	3501	P01859	immunoglobulin heavy constant gamma 2 (G2m marker)	0.715103	0.0380392
2	FN1	2335	P02751	fibronectin 1	0.840766	0.0292182
3	AFM	173	P43652	afamin	-0.833918	0.0145355
4	ACTB	60	P60709	actin beta	-1.12563	0.00330918
5	TFF3	7033	Q07654	trefoil factor 3	3.53269	0.0185094
6	MMRN1	22915	Q13201	multimerin 1	1.2124	0.00095383
7	ADIPOQ	9370	Q15848	adiponectin, C1Q and collagen domain containing	-0.863549	0.0362503
8	SBSN	374897	Q6UWP8	suprabasin	1.27633	0.023648
9	IGKV3-7	28915	A0A075B6H7	immunoglobulin kappa variable 3-7 (non-functional)	1.07268	0.024257
10	IGHV2-70D	102723168	A0A0C4DH43	immunoglobulin heavy variable 2-70D	1.69459	0.0190923
