# Supplementary material for: Serum proteomic profiling of precancerous gastric lesions and early gastric cancer reveals signatures associated with systemic inflammatory response and metaplastic differentiation
Source: Front Mol Biosci. 2024 Mar 22;11:1252058. doi: 10.3389/fmolb.2024.1252058 (PMC10995311; doi:10.3389/fmolb.2024.1252058)
Supplement: Supplementary file 2 [file Table3.XLSX]

## Sheet: IMATPvsNAG_EGCvsNAG_common
	SYMBOL	ENTREZID	UNIPROT	GENENAME	log2FC_IMATPvsNAG	pvalue_IMATPvsNAG	log2FC_EGCvsNAG	pvalue_EGCvsNAG
1	PDCD6	10016	O75340	programmed cell death 6	1.23357	0.025458	1.35432	0.0160155
2	SERPINC1	462	P01008	serpin family C member 1	-1.32789	0.000819659	-1.05971	0.00286379
3	C3	718	P01024	complement C3	-3.8698	4.73047e-05	-4.02285	1.09554e-05
4	IGKV1D-16	28901	P01601	immunoglobulin kappa variable 1D-16	2.08029	0.00407982	1.40562	0.0276146
5	IGHM	3507	P01871	immunoglobulin heavy constant mu	-1.00576	0.0299037	-1.01387	0.0186859
6	AMBP	259	P02760	alpha-1-microglobulin/bikunin precursor	-0.709407	0.0283068	-0.674629	0.0263721
7	PPBP	5473	P02775	pro-platelet basic protein	-1.31832	0.0051699	-1.07207	0.0122172
8	VTN	7448	P04004	vitronectin	-1.19152	0.0034396	-1.20238	0.00168331
9	APOB	338	P04114	apolipoprotein B	-1.17972	0.000859509	-1.59841	2.04623e-05
10	MPO	4353	P05164	myeloperoxidase	-1.95372	0.00685197	-1.66967	0.0117953
11	SERPINA7	6906	P05543	serpin family A member 7	-0.947518	0.0203738	-1.34066	0.00147075
12	SERPIND1	3053	P05546	serpin family D member 1	-1.15534	0.0384408	-1.19464	0.0231336
13	APOA4	337	P06727	apolipoprotein A4	1.29637	0.0192494	1.14473	0.0236809
14	SOD3	6649	P08294	superoxide dismutase 3	1.34055	0.0112325	0.930553	0.0489515
15	FCGR3A	2214	P08637	Fc gamma receptor IIIa	1.32461	0.0154076	1.01732	0.0420491
16	PEPD	5184	P12955	peptidase D	1.29087	0.0122818	1.04176	0.0368804
17	ICAM2	3384	P13598	intercellular adhesion molecule 2	1.25162	0.0135688	1.12195	0.0204663
18	IGFBP5	3488	P24593	insulin like growth factor binding protein 5	-1.45949	6.91484e-05	-0.916818	0.00248531
19	AZGP1	563	P25311	alpha-2-glycoprotein 1, zinc-binding	2.25609	9.46514e-05	1.9651	0.000166096
20	PON1	5444	P27169	paraoxonase 1	-0.696194	0.0135386	-0.946332	0.000754913
21	CCN2	1490	P29279	cellular communication network factor 2	-2.13478	0.00452278	-2.43924	0.000515152
22	SERPINA4	5267	P29622	serpin family A member 4	-1.21651	0.00687957	-1.11248	0.00708579
23	DDT	1652	P30046	D-dopachrome tautomerase	1.97052	0.0478572	2.7607	0.00464959
24	COMP	1311	P49747	cartilage oligomeric matrix protein	1.60922	0.00542453	1.58295	0.00458393
25	RPS27A	6233	P62979	ribosomal protein S27a	1.14209	0.0300673	1.02558	0.0334693
26	HBG1	3047	P69891	hemoglobin subunit gamma 1	1.58687	0.0461408	1.86526	0.0141557
27	SELENBP1	8991	Q13228	selenium binding protein 1	0.790788	0.0413602	1.22186	0.00224104
28	MSLN	10232	Q13421	mesothelin	1.00045	0.041191	1.15857	0.0125595
29	BLMH	642	Q13867	bleomycin hydrolase	1.39275	0.000988078	1.15243	0.00397577
30	FLG2	388698	Q5D862	filaggrin 2	0.595243	0.00316945	0.758006	0.000601145
31	CCDC126	90693	Q96EE4	coiled-coil domain containing 126	1.04347	0.0343437	1.13643	0.0147679
32	PGLYRP2	114770	Q96PD5	peptidoglycan recognition protein 2	1.91406	0.000164086	2.10002	2.27974e-05
33	C1orf56	54964	Q9BUN1	chromosome 1 open reading frame 56	-1.90536	0.00539275	-1.26061	0.0474897
34	SLC38A10	124565	Q9HBR0	solute carrier family 38 member 10	0.600495	0.0420406	0.768144	0.00863271

## Sheet: IMATP_vs_NAG_exclusive
	SYMBOL	ENTREZID	UNIPROT	GENENAME	log2FC	pvalue
1	IGLV7-46	28775	A0A075B6I9	immunoglobulin lambda variable 7-46	-1.50777	0.0275389
3	F13A1	2162	P00488	coagulation factor XIII A chain	2.34755	0.0405032
7	IGHG2	3501	P01859	immunoglobulin heavy constant gamma 2 (G2m marker)	-1.10791	0.00689436
9	FN1	2335	P02751	fibronectin 1	-1.56027	0.00154188
13	CSTB	1476	P04080	cystatin B	1.11571	0.0361037
21	SERPINF2	5345	P08697	serpin family F member 2	1.01175	0.0457098
22	SAA1	6288	P0DJI8	serum amyloid A1	-1.96968	0.0499016
28	CFP	5199	P27918	complement factor properdin	1.23058	0.0365783
29	GCA	25801	P28676	grancalcin	-2.15809	0.00500363
30	GRN	2896	P28799	granulin precursor	-1.05865	0.00155027
34	SERPINF1	5176	P36955	serpin family F member 1	-0.755832	0.0328775
36	SELENOP	6414	P49908	selenoprotein P	-0.944574	0.0281304
37	LUM	4060	P51884	lumican	2.17795	0.0355632
38	ACTB	60	P60709	actin beta	1.6238	0.000850562
41	EFEMP1	2202	Q12805	EGF containing fibulin extracellular matrix protein 1	-0.851763	0.0492666
42	MMRN1	22915	Q13201	multimerin 1	-0.841897	0.0322137
46	LTBP1	4052	Q14766	latent transforming growth factor beta binding protein 1	-2.99505	0.00341126
50	SEPHS2	22928	Q99611	selenophosphate synthetase 2	-5.15259	0.0273739
53	ITM2B	9445	Q9Y287	integral membrane protein 2B	0.853017	0.0439364

## Sheet: EGC_vs_NAG_exclusive
	SYMBOL	ENTREZID	UNIPROT	GENENAME	log2FC	pvalue
1	IGHV6-1	28385	A0A0B4J1U7	immunoglobulin heavy variable 6-1	2.47438	0.0103482
2	IGHV5-51	28388	A0A0C4DH38	immunoglobulin heavy variable 5-51	-1.20416	0.0229178
4	SOD1	6647	P00441	superoxide dismutase 1	2.34874	0.0280373
5	HP	3240	P00738	haptoglobin	2.75466	0.00242864
6	HPR	3250	P00739	haptoglobin-related protein	1.2748	0.0138596
7	F9	2158	P00740	coagulation factor IX	1.22259	0.0169445
9	SERPINA3	12	P01011	serpin family A member 3	-0.777394	0.00702221
12	IGHG1	3500	P01857	immunoglobulin heavy constant gamma 1 (G1m marker)	-0.708755	0.0481248
14	FGA	2243	P02671	fibrinogen alpha chain	1.30141	0.00780657
16	ORM1	5004	P02763	orosomucoid 1	0.942023	0.0180036
24	SERPINA6	866	P08185	serpin family A member 6	-1.28219	0.00456004
29	MIF	4282	P14174	macrophage migration inhibitory factor	1.4345	0.0322635
30	LGALS3	3958	P17931	galectin 3	1.22769	0.0420569
31	ORM2	5005	P19652	orosomucoid 2	1.10772	0.00703886
34	S100A4	6275	P26447	S100 calcium binding protein A4	2.06772	0.0210245
39	S100A7	6278	P31151	S100 calcium binding protein A7	1.57354	0.0395354
40	CASP14	23581	P31944	caspase 14	1.72176	0.0282334
41	GLRX	2745	P35754	glutaredoxin	1.16249	0.0494956
43	CDH13	1012	P55290	cadherin 13	0.883784	0.00585768
44	B2M	567	P61769	beta-2-microglobulin	0.783026	0.0286526
45	NUTF2	10204	P61970	nuclear transport factor 2	2.48483	0.0325588
56	AHSP	51327	Q9NZD4	alpha hemoglobin stabilizing protein	2.74346	0.00914148
57	SAA2-SAA4	100528017	A0A096LPE2	SAA2-SAA4 readthrough	0.846159	0.0166637
