# Supplementary material for: Serum proteomic profiling of precancerous gastric lesions and early gastric cancer reveals signatures associated with systemic inflammatory response and metaplastic differentiation
Source: Front Mol Biosci. 2024 Mar 22;11:1252058. doi: 10.3389/fmolb.2024.1252058 (PMC10995311; doi:10.3389/fmolb.2024.1252058)
Supplement: Supplementary file 4 [file Table6.XLSX]

## Sheet: Consistent proteins
Gene	RNA single cell type specificity	Enterocytes	Hepatocytes	Intestine	Liver
ACTB	Cell type enhanced	FALSE	FALSE	FALSE	FALSE
DDT	Cell type enhanced	TRUE	TRUE	FALSE	TRUE
SERPINA4	Group enriched	FALSE	TRUE	FALSE	TRUE
MSLN	Cell type enhanced	FALSE	FALSE	FALSE	FALSE
NUTF2	Cell type enhanced	FALSE	FALSE	FALSE	FALSE
COMP	Cell type enhanced	FALSE	FALSE	FALSE	FALSE
AMBP	Group enriched	FALSE	TRUE	FALSE	TRUE
BLMH	Low cell type specificity	FALSE	FALSE	FALSE	FALSE
ICAM2	Cell type enhanced	FALSE	FALSE	FALSE	FALSE
VTN	Cell type enriched	FALSE	TRUE	FALSE	TRUE
APOA4	Cell type enriched	TRUE	FALSE	TRUE	FALSE
GCA	Cell type enhanced	FALSE	FALSE	FALSE	FALSE
FN1	Cell type enhanced	FALSE	TRUE	FALSE	TRUE
PEPD	Group enriched	TRUE	FALSE	TRUE	FALSE
LGALS3	Cell type enhanced	TRUE	FALSE	TRUE	FALSE
SOD1	Cell type enhanced	FALSE	TRUE	FALSE	TRUE
C1orf56	Cell type enhanced	FALSE	FALSE	FALSE	FALSE
S100A7	Group enriched	FALSE	FALSE	FALSE	FALSE
RPS27A	Low cell type specificity	FALSE	FALSE	FALSE	FALSE
CSTB	Cell type enriched	FALSE	FALSE	FALSE	FALSE
B2M	Cell type enhanced	TRUE	FALSE	FALSE	FALSE
AHSP	Cell type enriched	FALSE	FALSE	FALSE	FALSE
GLRX	Cell type enhanced	TRUE	FALSE	FALSE	FALSE
S100A4	Cell type enhanced	FALSE	FALSE	FALSE	FALSE
FCGR3A	Cell type enhanced	FALSE	FALSE	FALSE	FALSE
PDCD6	Cell type enhanced	TRUE	FALSE	FALSE	FALSE

## Sheet: Inconsistent proteins
Gene	RNA single cell type specificity	Enterocytes	Hepatocytes	Intestine	Liver
MPO	Cell type enriched	FALSE	FALSE	FALSE	FALSE
PON1	Cell type enriched	FALSE	TRUE	FALSE	TRUE
APOB	Group enriched	TRUE	TRUE	TRUE	TRUE
SERPIND1	Cell type enriched	FALSE	TRUE	FALSE	TRUE
SOD3	Cell type enhanced	FALSE	FALSE	FALSE	FALSE
IGFBP5	Cell type enhanced	FALSE	FALSE	FALSE	FALSE
SERPINC1	Cell type enriched	FALSE	TRUE	FALSE	TRUE
SERPINA7	Cell type enriched	FALSE	TRUE	FALSE	TRUE
C3	Cell type enhanced	FALSE	TRUE	FALSE	TRUE
SELENBP1	Cell type enhanced	TRUE	TRUE	TRUE	FALSE
FLG2	Cell type enriched	FALSE	FALSE	FALSE	FALSE
SLC38A10	Low cell type specificity	FALSE	FALSE	FALSE	FALSE
AZGP1	Cell type enhanced	FALSE	TRUE	FALSE	TRUE
PGLYRP2	Cell type enriched	FALSE	TRUE	FALSE	TRUE
PPBP	Cell type enhanced	FALSE	FALSE	FALSE	FALSE
CCDC126	Group enriched	FALSE	FALSE	FALSE	FALSE
IGHM	Group enriched	FALSE	FALSE	TRUE	FALSE
HBG1	Cell type enhanced	FALSE	FALSE	FALSE	FALSE
IGKV1D-16	Cell type enriched	FALSE	FALSE	TRUE	FALSE
