# Supplementary material for: Serum proteomic profiling of precancerous gastric lesions and early gastric cancer reveals signatures associated with systemic inflammatory response and metaplastic differentiation
Source: Front Mol Biosci. 2024 Mar 22;11:1252058. doi: 10.3389/fmolb.2024.1252058 (PMC10995311; doi:10.3389/fmolb.2024.1252058)
Supplement: Supplementary file 6 [file Table4.XLSX]

## Sheet: sheet1
IMATP vs NAG group	EGC vs NAG group
PDCD6	PDCD6
VTN	SOD1
CSTB	AMBP
APOA4	VTN
PEPD	APOA4
GCA	FCGR3A
SERPINA4	PEPD
DDT	ICAM2
ACTB	LGALS3
MSLN	S100A4
MENT	SERPINA4
	S100A7
	GLRX
	COMP
	B2M
	NUTF2
	RPS27A
	MSLN
	BLMH
	AHSP
