# Supplementary material for: Serum proteomic profiling of precancerous gastric lesions and early gastric cancer reveals signatures associated with systemic inflammatory response and metaplastic differentiation
Source: Front Mol Biosci. 2024 Mar 22;11:1252058. doi: 10.3389/fmolb.2024.1252058 (PMC10995311; doi:10.3389/fmolb.2024.1252058)
Supplement: Supplementary file 7 [file Table1.XLSX]

## Sheet: supplementary_table_1_normalize
	No. 10	No. 13	No. 14	No. 15	No. 16	No. 17	No. 18	No. 1	No. 4	No. 5	No. 6	No. 11	No. 20	No. 22	No. 27	No. 28	No. 7	No. 8	No. 9	No. 12	No. 19	No. 23	No. 25	No. 26	No. 29	No. 32	No. 34	No. 35	No. 36	No. 37
sp|A0A075B6I9|LV746_HUMAN	3.37146e-06	2.23382e-05	3.30116e-06	7.90917e-06	2.55525e-05	5.89158e-06	1.1747e-05	4.07403e-06	2.79057e-06	3.47615e-06	3.1351e-06	1.3749e-06	4.13645e-06	5.05437e-06	3.48107e-06	1.1706e-06	2.12507e-06	6.44842e-06	2.95721e-06	5.1251e-06	2.41631e-06	8.65206e-06	4.10882e-06	2.89476e-05	1.48239e-06	4.24511e-06	1.05427e-06	3.12808e-06	4.56822e-06	3.38306e-06
sp|A0A075B6J9|LV218_HUMAN	8.29777e-05	4.07682e-05	1.79893e-05	3.24765e-05	1.24374e-05	2.24936e-05	1.97823e-05	9.11494e-05	1.2202e-05	1.21426e-05	6.70806e-06	6.09922e-06	2.85089e-05	6.99622e-05	3.5444e-05	5.39754e-06	1.70475e-05	1.57411e-05	2.74943e-05	3.13098e-05	6.11523e-05	1.4561e-05	1.83216e-05	1.21384e-05	4.56937e-06	1.94096e-06	6.4313e-06	1.67925e-05	4.18768e-05	9.3953e-06
sp|A0A075B6K4|LV310_HUMAN	1.79371e-05	2.22943e-05	5.90021e-05	2.81894e-05	7.13065e-05	9.79458e-05	3.12342e-05	0.00014461	3.40753e-05	2.32346e-05	8.05075e-05	4.08094e-05	5.86553e-05	0.000329766	3.93127e-05	1.41907e-05	0.000104934	2.20002e-05	0.000137433	0.000111216	0.000152983	6.26906e-05	4.16567e-06	2.66596e-05	8.8161e-06	2.48277e-05	1.82322e-06	7.10964e-05	5.49458e-05	3.03946e-05
sp|A0A075B6S5|KV127_HUMAN	2.00169e-05	3.74676e-05	1.59428e-05	3.60517e-06	7.6104e-06	2.45334e-06	1.18982e-05	9.99702e-06	3.09229e-05	8.77114e-06	5.02803e-06	2.01023e-05	1.23183e-05	1.10334e-05	8.92098e-06	3.94933e-06	2.56689e-06	4.08382e-06	5.25569e-06	1.04694e-05	9.01082e-06	8.20827e-06	2.63022e-06	2.37856e-05	1.11307e-05	4.66e-06	3.14581e-06	5.44104e-06	1.16107e-05	1.40457e-05
sp|A0A087WSZ0|KVD08_HUMAN	1.63382e-05	8.20044e-05	2.90086e-05	1.26523e-05	2.43813e-05	3.31099e-05	7.85221e-06	6.13181e-05	3.67418e-05	1.56101e-05	2.10392e-05	2.36735e-05	4.53459e-05	5.62342e-05	1.20106e-05	9.74699e-06	2.4753e-05	9.17177e-06	1.87146e-05	1.31906e-05	4.41951e-05	4.49061e-05	2.71581e-05	2.8129e-05	1.95109e-05	1.83229e-05	3.0977e-06	7.62349e-05	1.70999e-05	3.1166e-05
sp|A0A087WW87|KV240_HUMAN	7.34912e-05	8.674e-05	9.40997e-05	3.78343e-05	8.10144e-05	3.97382e-05	7.89964e-05	7.971e-05	6.18808e-05	2.49322e-05	5.32845e-05	1.77161e-05	5.5582e-05	8.21927e-05	7.09673e-05	4.53718e-05	3.29513e-05	5.3645e-05	6.23292e-05	9.86855e-05	3.92862e-05	3.60967e-05	7.60264e-05	3.245e-05	4.72988e-05	4.16876e-05	1.87067e-05	4.61158e-05	7.89326e-05	7.62657e-05
sp|A0A0A0MS15|HV349_HUMAN	8.77485e-06	2.8738e-05	1.61629e-05	1.41828e-05	1.56407e-05	2.07989e-05	3.27644e-05	2.75324e-05	1.2551e-05	3.74608e-05	1.86337e-05	1.08081e-05	9.72765e-06	3.05789e-05	8.07672e-06	4.52604e-06	4.95673e-06	4.40941e-06	1.02967e-05	1.26891e-05	4.76561e-06	1.04262e-05	4.04701e-06	1.31604e-05	1.3745e-05	1.04804e-05	3.17415e-06	1.71254e-05	1.51923e-05	1.58665e-05
sp|A0A0B4J1U3|LV136_HUMAN	4.94877e-05	0.000208839	8.02688e-05	3.48192e-05	0.00013541	0.0011973	3.00164e-05	0.000305677	7.37024e-05	2.64194e-05	6.31811e-05	6.30365e-05	0.000125141	6.83538e-05	1.77289e-05	8.45185e-05	3.2801e-05	5.5601e-05	9.09463e-05	4.46092e-05	9.96998e-05	5.37298e-05	3.69253e-05	4.23974e-05	1.6777e-05	3.66659e-05	1.48361e-05	5.99052e-05	3.24102e-05	5.89774e-05
sp|A0A0B4J1U7|HV601_HUMAN	0.000392181	6.67716e-06	2.07461e-05	0.000427136	0.000282805	0.000197375	9.30875e-05	0.000356244	0.000218176	1.16138e-05	0.000187221	0.000250795	0.00023451	7.02788e-05	9.10754e-05	0.000129356	0.000335752	1.5241e-05	0.000704569	0.000191	0.000192582	3.77942e-05	0.000208216	0.000284924	0.000357094	0.000260024	6.8565e-05	0.000792628	0.000537064	0.000457682
sp|A0A0B4J1V2|HV226_HUMAN	1.05762e-05	4.87695e-06	3.97652e-06	3.07095e-06	5.00334e-06	4.20919e-06	6.7456e-06	1.81476e-06	4.12528e-06	4.6363e-06	7.39202e-06	2.54659e-06	3.83674e-06	6.80235e-06	6.97546e-06	3.08605e-06	3.32026e-06	2.97402e-06	7.04973e-06	3.23647e-06	3.71332e-06	4.84886e-06	1.84132e-06	5.60926e-06	2.70606e-06	2.00952e-06	1.25232e-06	6.92236e-06	1.27908e-05	1.52316e-05
sp|A0A0B4J1Y8|LV949_HUMAN	1.32597e-05	1.19265e-05	6.90339e-06	9.49738e-06	1.96949e-05	1.07062e-05	7.0619e-06	1.21644e-05	1.2238e-05	4.27642e-06	5.0935e-06	1.01015e-05	1.67366e-05	2.25815e-05	1.13289e-05	7.85207e-06	1.26308e-05	1.15852e-05	1.39605e-05	1.19222e-05	1.35853e-05	1.1442e-05	7.32409e-06	9.26646e-06	9.18192e-06	5.74192e-06	3.53922e-06	8.64254e-06	7.94153e-06	9.64458e-06
sp|A0A0B4J1Y9|HV372_HUMAN	1.19068e-05	6.66912e-05	1.56935e-06	1.56536e-05	6.83197e-05	4.93798e-06	3.41804e-05	1.02859e-06	4.66889e-06	1.50052e-06	6.83566e-06	7.70234e-07	2.16797e-06	1.5159e-05	7.38301e-06	1.76256e-06	5.76078e-06	2.45248e-06	6.09784e-06	1.8269e-06	7.72376e-06	5.01048e-06	7.50889e-06	1.47004e-05	8.47531e-06	3.21294e-06	7.83399e-06	2.25691e-05	3.4307e-05	4.06267e-05
sp|A0A0B4J2D9|KVD13_HUMAN	1.15551e-05	2.61969e-05	8.94531e-05	2.26603e-05	2.56734e-05	5.75978e-06	2.9986e-05	1.61333e-05	2.82347e-05	2.99539e-05	5.79304e-05	0.000121771	2.63318e-05	1.28853e-05	1.12409e-05	2.99187e-05	1.37666e-05	9.19772e-06	2.15854e-05	1.9422e-05	0.000141002	6.08593e-05	3.68557e-05	1.46556e-05	9.48859e-06	1.90438e-05	3.57042e-06	6.53179e-05	3.83524e-05	2.53505e-05
sp|A0A0C4DH24|KV621_HUMAN	5.96905e-06	9.38109e-06	4.34605e-07	1.41152e-06	6.11521e-06	3.84951e-06	3.31277e-06	8.46943e-06	5.03619e-06	4.57078e-06	3.14141e-06	2.35533e-06	3.71102e-06	8.02047e-06	3.80721e-06	3.51915e-06	3.98509e-06	1.18608e-06	7.73675e-06	2.11636e-06	7.26086e-07	4.78112e-06	1.63985e-06	3.72076e-06	4.94793e-07	1.35117e-05	6.15145e-06	1.22309e-05	5.92173e-06	6.37467e-06
sp|A0A0C4DH25|KVD20_HUMAN	0.000512475	0.000247413	0.000422429	0.000357364	0.000347764	0.000281489	0.000400306	0.000377064	0.000132106	0.000272063	0.000760937	0.00023852	0.000427587	0.000707908	0.000144883	0.000287958	0.000185411	0.000235185	0.00117242	0.000255188	0.000153629	0.000327439	0.000301794	0.000258076	0.000204529	0.000380852	0.000218351	0.000236698	0.000356392	0.000472237
sp|A0A0C4DH34|HV428_HUMAN	5.1188e-06	8.87069e-06	7.65654e-06	8.18818e-06	9.535e-06	2.92422e-06	7.4495e-06	1.80979e-06	3.87175e-06	8.83813e-06	1.23464e-05	2.86537e-06	9.45424e-07	3.77476e-06	5.03668e-06	2.27455e-06	2.28476e-06	1.07096e-06	4.21942e-06	2.65411e-06	2.47793e-06	1.11903e-05	3.5428e-06	3.65645e-06	4.23668e-06	1.98443e-06	2.5886e-06	4.15704e-06	2.27872e-06	1.89104e-05
sp|A0A0C4DH38|HV551_HUMAN	1.01957e-05	2.25868e-05	1.59467e-05	2.87597e-06	8.9231e-06	7.21151e-06	2.68201e-05	5.70671e-06	6.65313e-07	7.60897e-06	1.29053e-05	1.18726e-06	3.08305e-06	9.94272e-06	1.72385e-06	5.5219e-06	5.69789e-07	6.84206e-06	7.50905e-06	5.39784e-06	1.42116e-05	8.94836e-06	7.67138e-07	5.7516e-06	2.25023e-06	4.70408e-06	2.58054e-07	6.03108e-06	2.54884e-06	6.59544e-06
sp|A0M8Q6|LAC7_HUMAN	1.25889e-05	0.00718385	0.0117684	0.00744648	5.73805e-05	0.010567	0.00674372	0.00652438	1.42877e-05	0.00771419	6.20623e-05	1.61226e-05	8.44873e-06	1.89618e-05	0.00366379	0.00357501	0.00486688	1.9955e-05	1.79448e-05	9.73143e-06	9.63854e-06	3.30279e-06	1.36671e-05	0.00720997	5.62324e-06	0.0048387	0.0021565	7.49114e-06	1.135e-05	1.91099e-05
sp|B9A064|IGLL5_HUMAN	0.00239374	0.00211483	0.00310209	0.00277002	0.00302239	0.00189367	0.00297007	0.00504423	0.000182445	0.0019074	0.00359002	0.00116029	0.00105818	0.00298932	0.00185234	0.00134859	0.00063756	0.00246956	0.00108486	0.00136355	0.00359186	0.0017055	0.00113245	0.00100846	0.00178661	0.000991883	0.000811842	0.00192978	0.00383979	0.00159853
sp|O00151|PDLI1_HUMAN	5.22651e-05	4.91819e-05	3.286e-05	3.57454e-05	2.27599e-05	3.87427e-05	0.000226747	0.000174562	5.06718e-06	8.91529e-06	1.30975e-05	7.85433e-05	8.91541e-06	5.67473e-06	5.53488e-06	5.61789e-06	7.20161e-06	0.000594142	8.44592e-06	1.81867e-05	2.50066e-05	2.88515e-05	1.18485e-05	1.33955e-05	6.32231e-06	2.30974e-05	2.10708e-06	2.70889e-05	4.18642e-05	2.19201e-05
sp|O00187|MASP2_HUMAN	2.75014e-05	2.84136e-05	3.59167e-05	3.26078e-05	2.78091e-05	3.39285e-05	1.84386e-05	3.7594e-05	2.95984e-05	1.72987e-05	3.34701e-05	2.14444e-05	1.82646e-05	2.60617e-05	4.03647e-05	5.87718e-06	3.16629e-05	1.01991e-05	3.37005e-05	6.78949e-06	2.85655e-05	1.09408e-05	5.89533e-05	1.92096e-05	3.35401e-05	4.218e-05	6.35368e-06	1.51234e-05	1.44457e-05	2.64754e-05
sp|O00391|QSOX1_HUMAN	1.63814e-06	3.31477e-06	1.60527e-06	6.30042e-07	2.17585e-06	1.60186e-06	3.3558e-06	1.70239e-06	1.20875e-06	2.43879e-06	2.35373e-06	1.60236e-06	4.24577e-07	2.30586e-06	1.18343e-06	8.02317e-07	8.35646e-07	1.91341e-06	1.52489e-06	1.10964e-06	9.80143e-07	2.42819e-06	1.40204e-06	7.42367e-07	2.37568e-06	2.22401e-06	7.74577e-07	5.98786e-07	1.54483e-06	1.37338e-06
sp|O14791|APOL1_HUMAN	0.000104498	0.000233598	9.75754e-05	0.000181799	0.000371236	0.000444551	0.000327761	4.19676e-05	0.000669191	0.000116276	0.000292799	2.63631e-05	9.72825e-05	2.24009e-05	0.000355524	4.01808e-05	0.000108293	0.000106337	0.000261981	0.000314773	0.000343177	3.00567e-05	0.000102277	0.000206985	0.000265301	0.000113635	8.70114e-05	0.000612275	7.1026e-05	0.000361861
sp|O15204|ADEC1_HUMAN	6.64914e-07	4.45628e-06	8.31306e-06	2.92988e-06	3.1549e-06	6.64411e-07	2.65116e-07	3.24916e-07	4.03643e-07	1.82098e-06	6.44398e-06	2.88038e-06	2.52552e-07	6.67279e-06	2.31071e-06	1.86534e-07	3.29232e-07	2.199e-07	2.84749e-06	1.13132e-05	1.90303e-06	1.68682e-06	1.19954e-07	3.23433e-07	2.96762e-06	3.99863e-06	8.9424e-07	2.6413e-06	3.67526e-07	4.64528e-07
sp|O43504|LTOR5_HUMAN	1.05471e-06	3.57916e-06	7.17261e-07	1.94664e-06	2.79844e-06	3.09476e-06	4.90249e-06	4.80367e-06	2.73597e-06	2.73967e-06	4.12187e-06	4.96296e-07	8.1494e-07	3.44842e-06	7.02189e-07	2.16872e-06	1.98002e-06	1.54562e-06	4.6792e-06	2.57618e-06	2.68126e-06	2.44919e-06	3.98571e-07	2.53751e-06	1.48174e-06	4.09468e-06	2.45907e-07	2.34645e-05	4.06866e-06	2.95427e-06
sp|O43866|CD5L_HUMAN	5.95388e-05	0.000196118	4.56142e-05	9.65024e-05	0.000150793	0.00011428	0.000238236	2.7775e-05	4.48778e-05	1.65112e-05	5.48974e-05	4.44449e-05	8.03857e-05	8.79022e-05	5.23926e-05	3.19265e-05	5.55756e-05	4.76145e-05	4.46282e-05	5.3838e-05	0.000188834	9.14337e-05	2.00328e-05	3.38591e-05	0.000160797	3.25555e-05	1.7839e-05	6.34569e-05	0.000174051	7.864e-05
sp|O60888|CUTA_HUMAN	6.57573e-05	9.31641e-05	5.39475e-05	5.49449e-05	4.3096e-05	6.87122e-05	0.000115825	4.19893e-05	3.4008e-05	5.31447e-05	3.27014e-05	6.97848e-05	2.88524e-05	7.88557e-05	3.71924e-05	2.01669e-05	3.15173e-05	4.27458e-05	3.77503e-05	5.62593e-05	3.18361e-05	5.93779e-05	6.3293e-05	3.29316e-05	4.20866e-05	4.31429e-05	1.72902e-05	6.33293e-05	5.49084e-05	5.08803e-05
sp|O75340|PDCD6_HUMAN	3.5642e-07	2.03248e-06	1.23013e-06	8.93325e-07	1.31279e-06	6.75952e-07	2.58262e-06	1.07635e-06	4.68204e-07	1.5604e-06	1.20965e-06	8.1473e-07	1.19249e-06	2.0305e-06	6.50487e-07	1.24558e-06	1.37956e-06	1.65863e-06	1.16829e-06	1.10964e-06	1.19773e-06	1.19418e-06	1.16491e-06	4.20254e-07	1.01368e-06	1.3467e-06	8.05302e-07	6.28208e-07	1.68541e-06	9.79101e-07
sp|O94919|ENDD1_HUMAN	1.24506e-05	1.38318e-05	2.46882e-05	1.09532e-05	6.07779e-06	1.79736e-05	1.87189e-05	9.46049e-06	2.66744e-05	5.13413e-06	1.34879e-05	1.01552e-05	1.01662e-05	1.34546e-05	1.98017e-05	1.2356e-05	1.80258e-05	3.09933e-05	1.83066e-05	1.19669e-05	3.82342e-05	1.64758e-05	2.36845e-05	1.13305e-05	1.35135e-05	1.1927e-05	1.19753e-05	1.68254e-05	1.49319e-05	5.33611e-06
sp|O95336|6PGL_HUMAN	9.93746e-07	3.83465e-06	1.35089e-05	6.84928e-06	6.52089e-06	4.08161e-06	7.34433e-06	1.09966e-05	3.01866e-05	6.4248e-06	1.87965e-05	2.60685e-06	1.62501e-06	1.69857e-06	1.13715e-05	2.25543e-06	1.34884e-05	7.55005e-05	1.66756e-05	1.40377e-05	1.01241e-05	1.31924e-06	3.48401e-06	4.39887e-06	1.1133e-05	4.11388e-06	1.9497e-05	4.48459e-05	3.76787e-06	6.32729e-06
sp|O95445|APOM_HUMAN	0.00448321	0.0021371	0.00200559	0.000527029	0.000994192	0.00192933	0.00282202	0.00173458	0.00167565	0.000882108	0.00170826	0.00314816	0.00156758	0.00149395	0.00180629	0.000811362	0.00101433	0.00325332	0.00231279	0.00196428	0.00305527	0.00153663	0.00132991	0.00162512	0.00130155	0.00106878	0.000225766	0.00144607	0.000984667	0.00140513
sp|O95522|PRA12_HUMAN	6.99676e-06	6.1837e-05	0.000106769	5.15891e-06	1.06086e-05	3.9598e-06	1.47627e-05	6.2519e-06	0.00018832	0.000110484	0.000102526	2.38273e-06	4.57457e-06	9.74115e-06	1.1759e-05	2.27179e-05	0.00011151	1.31882e-05	0.000121507	9.05029e-06	1.54001e-05	8.38891e-06	4.6671e-05	5.57734e-06	5.31978e-05	6.92524e-06	0.000284215	7.66315e-06	5.70809e-05	6.6565e-06
sp|O95810|SDPR_HUMAN	1.10681e-05	7.35183e-06	1.96519e-06	1.49299e-06	6.08055e-06	4.65278e-06	6.1983e-05	5.25391e-05	7.08955e-06	1.65577e-07	6.86696e-06	1.43376e-05	3.83752e-06	9.89132e-06	1.64397e-06	2.24984e-07	4.10482e-06	7.27083e-05	2.62426e-06	4.5426e-07	3.90987e-06	3.88558e-06	2.91785e-06	4.51608e-06	3.26892e-06	4.11602e-06	9.79428e-06	2.30665e-05	3.49985e-06	8.71761e-06
sp|O95998|I18BP_HUMAN	5.01269e-05	3.3221e-05	1.67728e-05	3.03852e-05	2.64368e-05	4.81094e-05	2.69468e-05	3.45684e-05	2.63336e-05	2.37618e-05	3.10201e-05	2.68041e-05	3.05175e-05	3.22264e-05	3.17746e-05	2.58124e-05	1.936e-05	2.76201e-05	3.18511e-05	2.42076e-05	2.73e-05	3.99012e-05	3.84517e-05	2.51704e-05	3.73004e-05	3.67175e-05	7.61456e-06	2.22682e-05	3.27702e-05	4.04094e-05
sp|P00167|CYB5_HUMAN	5.54759e-06	4.3422e-07	3.64998e-06	1.39511e-06	3.08304e-06	3.71089e-06	5.05429e-06	2.76365e-06	1.03006e-05	2.51715e-06	1.88436e-06	2.6072e-06	2.44534e-06	6.19471e-06	1.4552e-05	7.09447e-07	2.38066e-06	1.98886e-06	2.22805e-06	1.05033e-05	2.02416e-06	3.80101e-06	1.36183e-06	1.62322e-06	9.97251e-07	2.67982e-06	8.30854e-06	3.91508e-06	5.9204e-07	6.63036e-06
sp|P00441|SODC_HUMAN	8.82998e-06	1.12009e-05	7.7293e-05	2.00675e-05	1.94667e-05	9.49554e-06	1.38038e-05	1.66729e-05	8.83966e-05	3.64226e-05	8.68962e-05	7.52693e-06	1.1364e-05	1.24607e-05	6.14989e-05	1.77712e-05	3.3237e-05	3.72961e-05	3.92387e-05	3.51378e-05	1.997e-05	1.09111e-05	2.27779e-05	3.82049e-05	3.15621e-05	1.23828e-05	0.000142323	5.27764e-05	1.58034e-05	1.96308e-05
sp|P00450|CERU_HUMAN	0.00054386	0.00122553	0.000337005	0.000289953	0.000527626	0.000407679	0.000581053	0.0002355	0.00022628	0.000531514	0.000532993	0.000172901	0.000220935	0.000279024	0.000316971	0.000308782	0.000158392	0.000454583	0.000314268	0.000319172	0.000277142	0.000416938	0.000181004	0.000287674	0.000243264	0.000328845	4.92885e-05	0.000296554	0.000272025	0.000863027
sp|P00488|F13A_HUMAN	0.000338771	1.58023e-05	2.70155e-05	2.45645e-05	8.72299e-06	4.41611e-06	2.87564e-05	7.77293e-05	1.55744e-05	3.63868e-05	6.18737e-06	0.000319165	7.17054e-05	0.000149923	6.50215e-05	0.000202837	9.8562e-05	1.10217e-05	8.86622e-05	1.02902e-05	8.16745e-06	0.00018035	9.435e-05	2.13859e-05	1.0985e-05	8.43553e-05	8.62803e-06	1.43627e-05	0.000223149	1.7262e-05
sp|P00734|THRB_HUMAN	0.00761695	0.00742555	0.00331612	0.0038218	0.00447812	0.00475875	0.0130589	0.0100372	0.00548343	0.00633222	0.00282271	0.00457926	0.00294131	0.00502751	0.00680936	0.0050314	0.00408583	0.00567872	0.00362067	0.00384361	0.0027506	0.00477773	0.00496414	0.00475053	0.0040528	0.00589207	0.00323613	0.00773167	0.00588097	0.00720664
sp|P00738|HPT_HUMAN	0.00307418	0.000616325	0.000927791	0.00064336	0.0100217	0.000383672	0.00585719	0.00103499	0.0110632	0.00280456	0.00339541	0.000158064	0.00860822	0.000444327	0.00558891	0.00162794	0.00317829	0.00252746	0.00310446	0.00402875	0.00118849	0.000601342	0.00466537	0.00670609	0.00458212	0.000865599	0.0052549	0.00768367	0.00666222	0.00220374
sp|P00739|HPTR_HUMAN	0.000331824	6.01766e-05	1.74576e-05	5.89148e-05	6.9057e-05	0.000169899	0.000126616	4.77086e-05	0.000135192	2.61534e-05	9.82365e-05	3.90265e-05	9.33988e-05	5.96935e-05	9.98032e-05	5.88299e-05	0.00010821	0.000147947	0.000273979	0.000203461	0.000133884	5.99405e-05	8.37677e-05	9.90826e-05	7.97245e-05	8.13666e-05	3.39102e-05	9.49345e-05	0.000227585	0.000114169
sp|P00740|FA9_HUMAN	5.84155e-06	6.10921e-06	1.54188e-06	3.04498e-06	4.64504e-06	3.53318e-06	6.41312e-06	2.26435e-06	5.12984e-06	2.13444e-06	4.16334e-06	3.70329e-06	2.37593e-06	9.029e-07	1.17585e-05	3.39466e-06	2.59607e-06	5.51609e-06	2.36042e-06	3.29032e-06	3.11172e-06	3.0638e-06	5.16829e-06	5.38756e-06	8.29753e-06	1.08616e-05	1.24644e-06	4.28543e-06	7.49032e-06	9.35465e-06
sp|P00742|FA10_HUMAN	7.28136e-06	1.02675e-05	3.02378e-06	5.40841e-06	6.22278e-06	3.35766e-06	5.27189e-06	3.60807e-06	3.66826e-06	7.15128e-06	6.79665e-06	4.95391e-06	5.54301e-06	4.36044e-06	7.41572e-06	3.67632e-06	2.24896e-06	4.11088e-06	3.08445e-06	3.84836e-06	2.05602e-06	2.89229e-06	6.15176e-06	3.81729e-06	1.56373e-05	4.5431e-06	1.70256e-06	9.87395e-06	6.82138e-06	9.38242e-06
sp|P01008|ANT3_HUMAN	9.85335e-06	1.65991e-05	1.0182e-05	8.50109e-06	1.30403e-05	1.21137e-05	2.79623e-05	6.27657e-06	7.68229e-07	8.7682e-06	7.27305e-06	7.16556e-06	6.74299e-06	7.70253e-06	7.53909e-07	1.16365e-05	4.57495e-06	3.49124e-06	7.07246e-06	8.07562e-06	6.09836e-07	6.08696e-06	5.12982e-06	1.4878e-05	1.24122e-05	1.60559e-05	1.82097e-06	1.70744e-05	1.45379e-05	1.74722e-05
sp|P01009|A1AT_HUMAN	0.0204476	0.00668451	0.0191465	0.010299	0.010612	0.0191114	0.00640071	0.00680392	0.015721	0.00364823	0.0412702	0.0150976	0.00789682	0.00746381	0.0195409	0.0129986	0.0134469	0.00769852	0.00819154	0.004894	0.0458296	0.00545686	0.0125947	0.0114789	0.0184929	0.0191034	0.00610163	0.00377087	0.037802	0.015709
sp|P01011|AACT_HUMAN	0.000380404	0.000412815	0.00024335	0.00026095	0.00030828	0.000187215	0.00037018	0.000133466	0.000150714	0.000259499	0.00239695	0.000166067	0.00015131	0.000164427	0.000154885	0.00016265	8.16816e-05	0.000260462	0.000237095	0.000209529	0.000193444	0.000291146	6.81957e-05	0.000176431	7.48501e-05	0.000136538	2.42633e-05	0.00016903	0.000208454	0.000388291
sp|P01019|ANGT_HUMAN	0.028258	0.0115059	0.0220421	0.0249595	0.0282434	0.0319981	0.0171467	0.0119991	0.0371806	0.00765696	0.0200739	0.026744	0.015088	0.0139688	0.0375872	0.0287459	0.0113322	0.0113023	0.0188931	0.0104651	0.0406345	0.0161453	0.0274908	0.0209939	0.0215152	0.0231318	0.00446427	0.0111731	0.0119698	0.0127292
sp|P01023|A2MG_HUMAN	0.00245816	0.00476061	0.00290285	0.00135297	0.00150281	0.00123318	0.00425637	0.00232152	0.000978621	0.00662951	0.00239233	0.00145908	0.00125742	0.00138229	0.000903795	0.00132114	0.00115128	0.00140577	0.00158968	0.00149325	0.00177921	0.00283885	0.000976629	0.00214018	0.00147396	0.00143048	0.000241044	0.00144391	0.00122225	0.00260104
sp|P01024|CO3_HUMAN	7.80721e-05	0.000206919	7.79582e-05	0.00118069	0.00117386	0.000483514	0.00024302	6.35761e-05	1.05018e-05	4.33106e-05	4.26609e-05	2.33947e-05	1.22268e-05	3.20397e-05	2.64805e-05	7.63461e-06	3.7528e-06	0.000128781	1.68052e-05	1.96893e-05	5.5941e-05	9.90506e-05	1.81696e-06	8.79995e-06	2.87826e-05	1.2267e-05	9.10799e-07	7.30654e-06	4.5692e-05	0.000124932
sp|P01042|KNG1_HUMAN	0.000743701	0.0012814	0.000405453	0.002394	0.00283622	0.000646348	0.00107975	0.000981729	0.000440958	0.000352349	0.000377005	0.000318906	0.000923081	0.00474194	0.00225942	0.000279473	0.000381981	0.000404697	0.000225171	0.000424954	0.000196413	0.000481941	0.00286168	0.000644711	0.000599046	0.00298539	0.00062944	0.000771622	0.00117956	0.00267981
sp|P01591|IGJ_HUMAN	0.00281457	0.00147284	0.00291261	0.00264913	0.00618782	0.00433297	0.00180012	0.00287974	0.002247	0.000536883	0.00544191	0.0015908	0.001923	0.00144619	0.00304215	0.00162695	0.00223999	0.00214483	0.0008823	0.00160508	0.00616335	0.00120852	0.00119234	0.00189309	0.00340416	0.00174478	0.000910412	0.000840595	0.00246408	0.00122705
sp|P01593|KVD33_HUMAN	0.00456293	0.000287197	0.00596154	0.00235889	0.00460919	0.00427009	0.0040691	0.00611892	0.00011538	0.00335236	0.00510092	0.00666008	0.00443682	0.00877105	0.00416803	0.000321804	0.0022362	0.00329086	0.0068633	0.000279331	0.00426129	0.00354112	0.0032082	0.00313782	0.00175723	0.00242527	0.00039029	0.00466827	0.00327949	0.00641232
sp|P01597|KV139_HUMAN	1.22438e-05	6.0116e-06	3.00514e-06	3.53479e-06	7.23301e-06	1.65547e-05	1.09641e-05	9.62522e-06	2.41312e-05	3.81818e-06	7.94392e-06	2.10324e-06	9.70449e-06	1.62136e-05	5.0275e-06	8.15392e-06	1.79251e-06	6.20059e-06	1.382e-05	2.86206e-06	1.09417e-05	1.13443e-05	4.43846e-06	1.87304e-06	2.15477e-06	5.1329e-06	1.46777e-06	6.41476e-06	1.79324e-05	1.07384e-05
sp|P01599|KV117_HUMAN	9.6735e-06	4.04702e-06	2.87774e-06	2.81748e-06	1.01502e-05	8.31527e-06	7.86961e-06	6.72424e-06	7.67604e-06	6.15002e-06	6.03221e-06	5.52589e-06	9.65803e-06	8.57937e-06	7.19008e-06	3.84376e-06	8.69818e-06	5.23352e-06	4.53615e-06	5.19382e-06	5.92564e-06	6.01996e-06	6.19745e-06	5.80989e-06	3.87422e-06	3.85969e-06	1.59862e-06	5.74865e-06	6.88746e-06	7.13574e-06
sp|P01601|KVD16_HUMAN	1.79638e-05	1.43323e-06	2.0195e-05	1.89772e-05	1.63397e-05	5.3179e-06	1.29541e-05	4.85534e-05	2.00284e-05	2.15457e-05	4.16849e-05	2.72532e-05	1.85738e-05	3.96296e-05	5.43765e-05	1.36079e-05	2.37667e-05	2.70524e-05	1.45894e-05	1.9002e-05	7.01752e-05	7.67497e-05	2.65518e-05	7.6512e-06	1.05018e-05	1.42694e-05	1.67065e-06	8.48006e-06	1.95131e-05	1.17341e-05
sp|P01602|KV105_HUMAN	1.43589e-05	1.00791e-05	1.25726e-05	3.23858e-06	1.07448e-05	9.74053e-06	9.21211e-06	4.91003e-06	2.45284e-06	5.34993e-06	7.78382e-06	5.19146e-06	1.61971e-05	8.56695e-06	7.68288e-06	3.60448e-06	4.21607e-06	1.13412e-05	5.48242e-06	2.11844e-06	1.44109e-05	2.02186e-05	6.18578e-06	1.34642e-05	3.77821e-06	5.5323e-06	1.40434e-06	1.05078e-05	1.78624e-06	1.06781e-05
sp|P01619|KV320_HUMAN	0.000268921	0.000282861	0.000146853	0.000201466	0.000225344	0.000199415	0.000400802	6.61553e-05	2.91302e-05	0.000123879	0.000109199	6.01872e-05	0.000205648	0.000698536	0.000102971	5.15372e-05	0.00012581	3.97501e-05	9.82869e-05	5.82777e-05	0.000113185	0.000457542	0.000145274	0.000178793	9.72444e-05	0.000113313	3.89198e-06	0.000440069	0.000337046	0.000439514
sp|P01624|KV315_HUMAN	1.14688e-05	3.68195e-06	3.32761e-06	4.34546e-06	3.16894e-06	6.14063e-06	7.38123e-06	1.41296e-05	5.60928e-06	4.14525e-06	4.68859e-06	1.78745e-06	2.29969e-06	1.1702e-05	2.42801e-06	2.20919e-06	2.68276e-06	7.6289e-06	6.24607e-06	4.45844e-06	6.52293e-06	1.32773e-05	4.11655e-06	3.47975e-06	2.33191e-06	3.81847e-06	1.33601e-06	6.16162e-06	8.59773e-06	6.74894e-06
sp|P01699|LV144_HUMAN	4.25005e-05	1.60268e-05	7.98526e-05	0.000120318	0.0001064	9.01293e-05	2.59855e-05	0.000177164	1.02572e-05	4.75576e-05	3.9988e-05	1.39906e-05	7.30512e-05	7.52977e-05	1.72376e-05	2.76681e-05	3.09834e-05	7.81909e-05	1.62442e-05	7.81939e-05	1.47018e-05	1.31808e-05	6.66056e-05	2.19593e-05	1.79586e-05	6.3039e-05	1.12063e-05	9.5058e-06	7.09461e-05	5.51896e-05
sp|P01700|LV147_HUMAN	0.000283407	0.000323633	0.000275532	0.00018831	8.34507e-05	0.000195927	0.000293603	0.000461866	0.000136585	0.000144637	0.00023149	0.000152893	0.000159415	0.000552386	0.000106408	0.000126119	0.000108931	0.000184679	0.000543336	0.000224859	0.000212711	0.000224702	0.000162701	0.000105402	7.94193e-05	0.000102921	2.06878e-05	0.000214097	0.000214673	0.000163301
sp|P01701|LV151_HUMAN	2.33966e-05	6.05303e-05	2.202e-05	0.000119566	1.12472e-05	3.89564e-05	2.37079e-05	3.1996e-05	2.17052e-05	2.57228e-05	4.30942e-05	1.51835e-05	2.80949e-05	6.11699e-05	6.37176e-06	2.28601e-05	2.32811e-05	1.66568e-05	2.63859e-05	4.37795e-05	3.7362e-05	1.97247e-05	1.59499e-05	2.488e-05	2.09824e-05	1.29037e-05	2.29672e-05	0.000276075	6.13599e-05	3.0758e-05
sp|P01703|LV140_HUMAN	0.00026976	0.000311693	0.0001781	0.000238028	0.000274013	0.000184396	0.000283704	0.000289885	0.000116053	9.29579e-05	0.000223852	5.57803e-05	0.000187949	0.000639581	6.88e-05	0.000130048	0.000243778	0.000295279	0.000320253	0.000201987	0.000451186	0.00020454	0.000120471	0.000146748	9.47156e-05	8.53224e-05	1.08359e-05	0.000119068	0.000253959	0.00018627
sp|P01704|LV214_HUMAN	8.63792e-07	1.5064e-05	1.21163e-05	2.18491e-05	7.36393e-06	1.43895e-05	6.86306e-05	1.33409e-05	9.61661e-06	2.09621e-05	4.5953e-06	3.77051e-06	1.25135e-05	5.65829e-05	1.8202e-06	2.31875e-06	5.89179e-06	1.34734e-05	1.2907e-05	2.01164e-05	1.51745e-05	9.55401e-06	2.79633e-06	2.29059e-05	9.51761e-06	1.38608e-05	4.6742e-06	1.83734e-05	2.63372e-06	3.49242e-06
sp|P01706|LV211_HUMAN	9.72047e-05	0.000210702	5.19289e-05	3.709e-05	3.66727e-05	7.01111e-05	2.7777e-05	0.000220602	3.66707e-05	7.12591e-05	5.56408e-05	2.35138e-05	2.82186e-05	0.00010044	1.29392e-05	5.1392e-05	0.000104901	4.70107e-05	0.00023959	3.10155e-05	9.42711e-05	5.39898e-05	2.03766e-05	3.49224e-05	2.73384e-05	3.93503e-05	1.04527e-05	8.72413e-05	4.86562e-05	5.94543e-05
sp|P01709|LV208_HUMAN	8.90832e-05	6.92125e-05	1.68678e-05	0.000183908	6.14633e-05	8.58169e-05	0.000118915	8.10959e-05	1.01811e-05	5.9524e-06	3.47084e-05	2.69368e-05	7.00544e-05	0.000180475	2.32604e-05	2.31189e-05	0.000143016	4.79274e-05	0.000145053	7.72569e-05	0.000136458	2.96407e-05	5.60991e-05	1.32961e-05	4.88921e-05	2.56521e-05	8.88081e-06	8.19394e-05	4.3708e-05	6.26291e-05
sp|P01715|LV301_HUMAN	1.02391e-05	2.05427e-05	8.48401e-06	6.12382e-06	2.07836e-05	8.41301e-06	1.91809e-05	3.05035e-05	2.9496e-06	5.46327e-06	1.35087e-05	6.8268e-06	8.65796e-06	1.50412e-05	6.6702e-06	3.34729e-06	1.12989e-05	6.87714e-06	5.29102e-06	6.66636e-06	4.91732e-06	2.37271e-05	3.59426e-06	8.84182e-06	5.89266e-06	6.81901e-06	3.40998e-06	6.7422e-06	4.96834e-06	1.20321e-05
sp|P01721|LV657_HUMAN	4.04347e-05	4.85243e-05	5.92615e-05	6.3084e-05	4.82161e-05	0.000122627	9.43927e-05	7.32846e-05	2.03992e-05	9.03646e-05	0.000121611	2.40089e-05	4.72154e-05	0.000221245	1.87009e-05	2.54043e-05	0.000139864	2.88497e-05	0.000101594	7.42412e-05	7.6411e-05	8.28733e-05	4.573e-05	0.0001743	1.79089e-05	1.75888e-05	1.08696e-05	5.18706e-05	3.44107e-05	8.36427e-05
sp|P01780|HV307_HUMAN	7.1731e-05	7.9115e-05	3.26345e-05	6.95012e-05	5.44497e-05	7.23346e-05	0.000117092	5.29639e-05	2.15635e-05	6.55732e-05	3.20183e-05	2.82084e-05	3.42275e-05	7.88327e-05	3.00571e-05	2.95903e-05	1.31172e-05	2.47096e-05	7.12638e-05	4.98863e-05	5.25449e-05	7.12504e-05	2.87544e-05	6.43091e-05	3.63355e-05	2.69589e-05	1.0994e-05	2.85321e-05	5.50168e-05	1.66125e-06
sp|P01782|HV309_HUMAN	5.82301e-06	8.42711e-06	9.96337e-07	3.27676e-06	6.89448e-06	2.52745e-05	1.08438e-05	3.46126e-06	4.17654e-06	4.38597e-07	3.86971e-06	3.48876e-06	3.79035e-06	3.91606e-06	5.20143e-06	4.8179e-06	2.10131e-06	1.21887e-06	3.26393e-06	5.76212e-06	4.80373e-06	6.15122e-06	4.10962e-06	3.59301e-06	8.50519e-06	4.4101e-06	1.3659e-06	3.57158e-06	5.17722e-06	9.68098e-06
sp|P01824|HV439_HUMAN	7.95328e-06	2.34713e-05	2.12642e-05	1.44764e-05	2.01087e-05	9.35809e-06	1.06298e-05	4.42883e-06	4.09757e-06	1.81608e-05	1.87781e-05	5.21477e-06	2.57223e-06	7.38051e-06	9.9138e-07	7.09631e-06	1.59903e-06	4.96985e-06	7.51697e-06	8.34663e-06	5.78956e-06	7.49647e-06	1.23541e-06	8.47915e-06	3.27349e-06	4.73124e-06	2.37391e-06	7.89017e-06	5.25286e-06	3.96688e-05
sp|P01834|IGKC_HUMAN	0.059603	0.0603982	0.0788074	0.0376236	0.012779	0.0472881	0.0765388	0.0728377	0.0349748	0.0504682	0.0343063	0.0412991	0.0505124	0.100175	0.0440242	0.0306984	0.028561	0.0526405	0.090006	0.0498929	0.024232	0.0847916	0.00103156	0.061169	0.03602	0.0452948	0.0132945	0.00183934	0.019311	0.0497891
sp|P01857|IGHG1_HUMAN	0.0051422	0.0105315	0.00466012	0.00223858	0.00518352	0.00425469	0.00921884	0.00407409	0.00169362	0.00921192	0.00588689	0.00311828	0.00216052	0.00570439	0.00268049	0.0027998	0.00115073	0.00384795	0.00364542	0.0028532	0.00213579	0.00941172	0.00124312	0.00398612	0.00163632	0.0030536	0.000534127	0.00443855	0.00343561	0.00947988
sp|P01859|IGHG2_HUMAN	0.000222441	0.000200645	0.000160214	0.000316373	0.000269315	0.000158844	0.000343013	7.5278e-05	0.000124195	0.000474046	5.06599e-05	6.95724e-05	8.88463e-05	0.000160647	7.16973e-05	9.09599e-05	2.96331e-05	5.4885e-05	0.000123242	0.000156709	0.000128065	0.000193126	6.95679e-05	0.000205113	0.000136294	8.40382e-05	6.479e-05	0.000231729	0.000191878	0.000349566
sp|P01860|IGHG3_HUMAN	1.67444e-05	1.65338e-05	3.07704e-05	3.47228e-06	4.4677e-05	2.76936e-05	3.33002e-05	7.34781e-06	1.18972e-05	3.52174e-05	2.28414e-05	2.0503e-05	2.57686e-06	2.21438e-05	8.51915e-06	1.46714e-05	3.15758e-06	5.94002e-06	1.50263e-05	1.17434e-05	3.48822e-06	7.46578e-06	1.78268e-05	4.3583e-06	6.8966e-06	1.0952e-05	6.06486e-06	5.0795e-05	4.68686e-06	2.13595e-05
sp|P01861|IGHG4_HUMAN	0.000764548	0.000539054	0.000382239	0.000243324	0.000566015	0.000152289	0.00115661	0.000686984	9.08721e-05	0.000783643	0.000425129	0.000287955	0.000195617	0.000812998	0.000177316	0.000389599	7.68615e-05	0.000538516	0.000136528	0.000233155	0.0003454	0.00195136	0.000349867	0.000893049	0.000244941	0.000752546	3.81676e-05	0.000139564	0.000271335	0.000319545
sp|P01871|IGHM_HUMAN	0.000520576	0.00128929	0.000273382	0.000358062	0.000769603	0.000474627	0.00112196	0.000593858	0.000110495	0.00024952	0.000295189	0.000227403	0.00016601	0.000404115	0.000110591	9.3789e-05	0.000190696	0.000346247	0.000246755	0.000241422	0.000668277	0.000471795	2.41163e-05	0.000130485	0.000259481	0.000147266	4.77925e-05	0.00018312	0.000432846	0.000368924
sp|P01876|IGHA1_HUMAN	0.000202768	0.000375406	0.000477861	9.78702e-05	0.000558597	0.000419849	0.000411513	0.000183858	0.000334361	0.000559442	0.000772078	0.000211673	0.000167126	0.000171288	0.000106086	0.000159735	2.31654e-05	0.000117932	0.000507192	0.000184981	0.000272004	0.000321084	0.000346154	0.000807894	0.000351766	9.96245e-05	3.47319e-05	0.000303965	0.000157335	0.000938708
sp|P01877|IGHA2_HUMAN	0.000141465	0.000139899	0.000116471	5.03024e-05	0.000104932	0.000142124	0.000181788	4.02733e-05	4.65911e-05	0.000172726	0.000247821	7.01258e-05	0.000225936	4.12474e-05	0.000230909	4.01228e-05	4.18571e-05	0.000253574	0.000293731	0.000138136	0.000146126	0.000204929	0.000188862	4.45428e-05	0.000846153	0.000174377	4.88524e-06	4.57273e-05	0.000272229	3.72081e-05
sp|P02042|HBD_HUMAN	0.00055145	0.00364664	0.0241596	0.00566938	0.00394929	0.000976019	0.00247818	0.00207463	0.0104575	0.0947753	0.0176856	0.000516425	0.00135942	0.00172308	0.00746557	0.00233814	0.00814803	0.00437374	0.00873482	0.00663532	0.00176061	0.00269496	0.00588018	0.00733485	0.00425935	0.00176705	0.159826	0.00991725	0.00450126	0.00373902
sp|P02452|CO1A1_HUMAN	1.47838e-05	2.35531e-05	3.7027e-05	4.9332e-06	9.14346e-06	1.76947e-05	2.09796e-05	5.59926e-06	6.60011e-06	8.55929e-06	3.13089e-06	3.3871e-06	4.16482e-06	1.66464e-05	5.29078e-06	7.19233e-06	1.10816e-05	3.2463e-06	4.18271e-06	6.17595e-06	2.7791e-06	2.35779e-06	1.0672e-05	8.78301e-06	1.39995e-05	6.47599e-06	6.87235e-06	5.47794e-06	9.8718e-06	5.17909e-05
sp|P02533|K1C14_HUMAN	0.000329104	0.00322354	0.000875234	0.00275969	0.00183845	0.000628056	0.00145415	0.00107402	3.18066e-05	0.012222	0.000449826	0.000425848	5.28781e-05	0.000861005	0.00051374	5.16602e-05	0.00425031	0.00251367	0.00498456	3.27516e-05	7.63074e-05	0.000698912	9.64886e-05	5.40197e-05	3.87844e-05	0.000705607	0.000349665	6.8819e-05	0.00154274	0.000559774
sp|P02538|K2C6A_HUMAN	6.33571e-06	0.000120161	2.15488e-05	1.19145e-05	6.34348e-06	1.35188e-05	1.72774e-05	1.49721e-05	7.38415e-06	1.68076e-05	4.2958e-05	1.93838e-05	1.30244e-05	9.44254e-06	1.77123e-05	6.46388e-06	6.48593e-06	2.75861e-05	2.94576e-05	4.6858e-06	2.18838e-05	7.99384e-05	1.36764e-05	9.16053e-06	7.99832e-06	9.57364e-06	3.13556e-06	8.08461e-06	2.11697e-06	2.44618e-05
sp|P02647|APOA1_HUMAN	0.219705	0.11467	0.250201	0.328625	0.177759	0.241971	0.285062	0.295396	0.211398	0.175685	0.216645	0.46943	0.363835	0.192602	0.26107	0.441718	0.422064	0.305583	0.22826	0.205663	0.319132	0.124126	0.302946	0.2425	0.326414	0.233681	0.133146	0.128528	0.109045	0.23138
sp|P02649|APOE_HUMAN	3.76861e-05	0.000134888	5.30465e-05	3.22289e-05	7.79207e-05	0.00012419	0.00040646	6.61603e-05	0.000109092	0.00013549	0.000131128	7.83271e-05	4.60028e-05	0.000121812	7.32183e-05	4.31913e-05	4.5011e-05	5.45431e-05	2.03107e-05	7.14605e-05	6.68581e-05	9.77585e-05	4.96854e-05	3.88865e-05	9.26456e-05	0.00010248	6.2307e-05	6.71126e-05	3.79963e-05	0.000364276
sp|P02652|APOA2_HUMAN	0.0321187	0.0664126	0.0140994	0.0108762	0.0171717	0.0156517	0.0677685	0.0112102	0.00409937	0.0114816	0.00330069	0.0171625	0.00863048	0.0211566	0.00449162	0.00982792	0.00822372	0.00446507	0.00794909	0.0156492	0.0142219	0.0755319	0.0125282	0.00551225	0.0161333	0.023045	0.00127215	0.054896	0.0144224	0.027683
sp|P02654|APOC1_HUMAN	0.0275894	0.0264196	0.000357596	0.0106289	0.0286201	0.0344804	0.00119112	0.020323	0.000276719	0.000300564	0.000470165	0.000448425	0.0223619	0.0278186	0.017739	0.0203353	0.000441854	0.000424816	0.0143579	0.022321	0.024083	0.000718361	0.000327727	0.000443628	0.0213254	0.02378	0.000215025	0.000694829	0.000841786	0.000431648
sp|P02655|APOC2_HUMAN	0.056772	0.0580224	0.0251427	0.0174143	0.0905059	0.0339983	0.00121589	0.0155453	0.0199967	0.046338	0.0264224	0.0114291	0.0276558	0.0366134	0.0209066	0.0195236	0.0353667	0.0304818	0.0229936	0.0485545	0.0264485	0.0532708	0.0376773	0.0307158	0.0273395	0.0343432	0.00144576	0.0972285	0.0309041	0.0342264
sp|P02656|APOC3_HUMAN	0.0036122	0.0220281	0.00188716	0.000921097	0.00877626	0.00443731	0.0123137	0.00323223	0.00117329	0.00233166	0.00207867	0.00387772	0.00331427	0.00182919	0.00185412	0.00195857	0.00332612	0.00210423	0.00189775	0.0032532	0.002294	0.00235277	0.00208987	0.00439778	0.0379089	0.00708807	0.000800861	0.00420764	0.00319082	0.00142598
sp|P02671|FIBA_HUMAN	0.00157081	0.00168402	0.000690594	0.000385918	0.00106112	0.00114873	0.00156405	0.00215978	0.000551007	0.000777605	0.00152702	0.00135776	0.00280196	0.0012288	0.00194601	0.00123871	0.000589456	0.000687604	0.00227664	0.000895236	0.00354735	0.00195204	0.00155764	0.00306892	0.00320054	0.00147176	0.000481938	0.00168804	0.00282055	0.0197822
sp|P02675|FIBB_HUMAN	3.05116e-05	1.2692e-06	6.75163e-06	8.29043e-06	2.32189e-07	1.29763e-05	7.62663e-06	1.58331e-05	2.05871e-06	8.73463e-06	9.57041e-06	2.18623e-05	9.26305e-06	1.86179e-05	9.70585e-06	1.0057e-05	8.01849e-06	6.73912e-06	2.6872e-05	6.98209e-06	1.30186e-05	3.73742e-05	1.16272e-05	9.63539e-06	2.89816e-06	6.59313e-06	6.54121e-07	8.58229e-06	1.5015e-05	4.72736e-06
sp|P02749|APOH_HUMAN	0.000145931	0.000179275	8.5504e-05	0.000101352	0.000102211	0.000121682	0.000134649	9.03342e-05	7.22068e-05	7.4e-05	6.9573e-05	9.40895e-05	9.70273e-05	9.107e-05	0.000104278	5.89209e-05	5.16138e-05	9.82789e-05	5.80685e-05	5.47974e-05	6.64612e-05	7.29068e-05	8.93155e-05	0.000102138	0.000133603	0.000133371	9.75119e-06	8.21479e-05	3.55256e-05	0.000167206
sp|P02750|A2GL_HUMAN	0.0612953	0.0453389	0.0203443	0.0374099	0.0293543	0.0336499	0.0608406	0.0246394	0.0245536	0.0265263	0.0159481	0.0235992	0.0369721	0.0394042	0.0358415	0.023784	0.0312403	0.0369809	0.0397733	0.0465786	0.0270144	0.0785625	0.0345545	0.0333853	0.0256421	0.0273818	0.00474004	0.0187812	0.0487527	0.0536421
sp|P02751|FINC_HUMAN	3.23004e-06	9.40619e-06	1.3789e-05	1.49522e-05	2.78648e-05	2.70401e-05	1.9194e-05	1.08289e-05	4.42907e-06	6.46676e-06	1.43482e-05	5.45813e-06	8.12865e-06	7.43917e-06	3.12154e-06	8.17624e-06	2.11667e-05	2.05631e-05	5.60525e-06	2.58717e-05	9.10238e-06	1.28295e-05	1.10654e-05	2.29987e-05	1.00982e-05	9.45167e-06	8.88817e-06	2.61229e-05	1.53538e-05	2.50619e-05
sp|P02753|RET4_HUMAN	0.000233107	0.000279436	5.94698e-05	6.87429e-05	6.26945e-05	0.000109596	0.000214561	5.55367e-05	8.45124e-06	2.9632e-05	2.41653e-05	0.000225465	4.64735e-05	7.59426e-06	4.3738e-05	0.000102786	5.73568e-05	5.29188e-05	3.00501e-05	7.96148e-05	1.66437e-05	1.50657e-05	4.6347e-06	7.16036e-05	4.0225e-05	0.000156753	6.90404e-05	7.14333e-05	0.000101207	2.00269e-05
sp|P02760|AMBP_HUMAN	3.17474e-05	7.71332e-05	5.42062e-05	0.000125097	8.55868e-05	7.87197e-05	7.33327e-05	4.72155e-05	4.3569e-05	6.2718e-05	4.00994e-05	2.97144e-05	2.67716e-05	4.27807e-05	3.98721e-05	1.56268e-05	1.83542e-05	3.65344e-05	2.80659e-05	2.72068e-05	3.39544e-05	3.39917e-05	3.20671e-05	5.09073e-05	5.35806e-05	6.38094e-05	9.48984e-06	2.92406e-05	5.01232e-05	5.835e-05
sp|P02763|A1AG1_HUMAN	0.20012	0.0805842	0.0514992	0.181297	0.204713	0.269473	0.0682196	0.211188	0.185077	0.128667	0.0728933	0.147871	0.232925	0.253907	0.145025	0.193431	0.0905545	0.208686	0.135692	0.232392	0.162735	0.219502	0.15213	0.101223	0.0893225	0.207252	0.0271446	0.156796	0.191744	0.169055
sp|P02765|FETUA_HUMAN	0.0218561	0.0110932	0.0199656	0.00779446	0.0179548	0.0196717	0.0168436	0.0076356	0.00499101	0.0120607	0.0129642	0.00851217	0.0128093	0.00898167	0.00861563	0.00606775	0.00678918	0.00795637	0.00386993	0.00930624	0.00544867	0.00629994	0.0104586	0.0125727	0.0119107	0.0168184	0.00472502	0.00494235	0.014692	0.0119898
sp|P02766|TTHY_HUMAN	0.0210699	0.0182838	0.0235755	0.018157	0.0232757	0.0302278	0.0190497	0.0359041	0.058238	0.0193063	0.016953	0.0357977	0.0253941	0.0171283	0.0534545	0.0316201	0.0417613	0.0233883	0.0239204	0.0315925	0.0418227	0.0154762	0.0351075	0.0321657	0.0380506	0.0773601	0.0225664	0.0444456	0.0301388	0.0214745
sp|P02768|ALBU_HUMAN	0.00228607	0.00511932	0.00254116	0.00175599	0.00266093	0.00218239	0.00596415	0.00269103	0.00150668	0.00276914	0.00207115	0.00140851	0.00186084	0.00207227	0.00144962	0.00122665	0.00104207	0.00180373	0.00189167	0.00148458	0.0018607	0.0022022	0.00171528	0.00206271	0.00314023	0.00163448	0.00050009	0.00259544	0.00251493	0.00207269
sp|P02774|VTDB_HUMAN	3.33488e-05	0.000276616	8.13105e-05	9.04676e-05	9.75359e-05	6.64405e-05	0.000234771	3.96983e-05	4.86436e-05	4.45464e-05	5.19181e-05	2.07408e-05	3.61002e-05	3.37891e-05	6.83913e-05	4.1682e-05	3.94393e-05	4.02218e-05	3.59668e-05	4.40101e-05	7.47409e-05	3.37958e-05	5.53228e-05	6.07232e-05	9.55713e-05	5.04497e-05	4.93383e-05	9.44502e-05	4.94049e-05	0.000115304
sp|P02775|CXCL7_HUMAN	1.3759e-05	3.00521e-05	1.57359e-05	1.75272e-05	3.20514e-05	1.82185e-05	3.08907e-05	2.96273e-05	6.05651e-06	1.01432e-06	1.52136e-05	9.39184e-06	7.3307e-06	1.2452e-05	4.94994e-06	1.06864e-05	5.79215e-06	2.38366e-05	1.40982e-05	5.13947e-06	1.31985e-05	8.77086e-06	6.29763e-06	6.6468e-06	1.662e-05	1.09882e-05	2.84421e-06	2.13442e-05	9.52848e-06	1.01541e-05
sp|P02787|TRFE_HUMAN	5.3709e-05	0.000270338	9.05672e-05	4.14091e-05	7.47046e-05	8.98554e-05	9.57724e-05	6.26026e-05	6.26978e-05	0.000106887	8.25882e-05	4.14857e-05	3.05767e-05	3.25108e-05	0.000101506	3.54657e-05	4.27454e-05	5.70515e-05	7.48648e-05	0.000101688	3.9931e-05	2.52936e-05	1.6703e-05	8.26249e-05	0.000111295	5.48422e-05	2.57314e-05	4.75284e-05	6.59984e-05	7.61527e-05
sp|P02790|HEMO_HUMAN	0.000284241	0.00112759	0.000313902	0.00054059	0.000493173	0.000634418	0.000747607	0.000482931	0.000554044	0.000379814	0.000491412	0.000325704	0.000327532	0.000429983	0.000827424	0.000404717	0.000543084	0.000371581	0.000366513	0.000465984	0.000404324	0.000522089	0.000397748	0.000397864	0.000407203	0.000634591	6.59728e-05	0.000237873	0.000494246	0.000529288
sp|P04004|VTNC_HUMAN	0.000101834	0.000399014	0.000106759	0.000230024	0.000438536	0.000503222	0.000219242	4.67834e-05	6.04228e-05	0.000108931	7.52657e-05	0.000102285	4.27048e-05	9.94221e-05	0.000134629	4.15955e-05	0.000114387	4.55873e-05	2.14372e-05	7.27187e-05	2.61441e-05	4.87016e-05	0.000201959	0.000204754	0.000117418	7.32179e-05	1.19628e-05	0.000152302	0.000127417	0.000152245
sp|P04040|CATA_HUMAN	1.49398e-06	3.58317e-06	4.04658e-06	6.8112e-06	2.52707e-06	2.46263e-06	4.05869e-06	5.64914e-06	4.15489e-06	3.04107e-06	6.50131e-06	2.0861e-06	2.33562e-06	4.04177e-06	5.71062e-06	2.97697e-06	7.27299e-06	4.74088e-06	1.4681e-05	4.72876e-06	3.44867e-06	6.92663e-06	5.18012e-06	3.40621e-06	5.06498e-06	8.37821e-06	1.30887e-05	1.19368e-05	4.00086e-06	3.80136e-06
sp|P04080|CYTB_HUMAN	7.59541e-06	6.06118e-06	2.99381e-06	3.60352e-06	2.0889e-06	1.41299e-06	2.40847e-06	1.8222e-05	1.04763e-05	4.40563e-06	1.4272e-05	3.48625e-06	3.57726e-06	4.30944e-06	8.79909e-07	2.47742e-06	2.97742e-06	1.14904e-05	7.63941e-06	9.49934e-07	4.61455e-06	1.41148e-05	1.49482e-06	1.36728e-06	4.68919e-06	2.31796e-06	5.72483e-06	1.37571e-05	2.99013e-06	2.35932e-06
sp|P04114|APOB_HUMAN	0.00177749	0.00157541	0.000782699	0.0013111	0.00155335	0.000789931	0.00175045	0.00038836	0.000362318	0.00122484	0.00150191	0.000563483	0.000421944	0.000213667	0.000686551	0.000512879	0.000187168	0.000670065	0.000468913	0.000577801	0.000456537	0.000392711	0.000130202	0.000678844	0.000285997	0.000374322	0.000221834	0.00112206	0.000403388	0.000455702
sp|P04180|LCAT_HUMAN	0.00126454	0.000115618	0.000925345	0.000960332	0.00110868	0.00175729	0.00041662	0.000489695	0.00143012	0.000172702	0.000814765	0.000916989	0.000898361	0.000563529	0.00173531	0.00136294	0.000501199	0.000559563	0.00121183	0.000471979	0.00189411	0.00095791	0.00149085	0.000974868	0.000920059	0.00122875	0.000178516	0.000280171	0.000390505	0.000579912
sp|P04196|HRG_HUMAN	0.000467505	0.000671921	0.000527188	0.000398104	0.000285998	0.000454236	0.000643342	0.000493021	0.000601045	0.000824388	0.00108985	0.000149186	0.000145162	0.000442668	0.000234221	0.000111712	0.000279609	0.000381847	0.000684259	0.000207186	0.000377911	0.000342361	0.000193279	0.000198306	0.000502744	0.000832583	0.000175955	0.000802837	7.69012e-05	0.0006306
sp|P04217|A1BG_HUMAN	0.00054466	0.000618602	0.000660461	0.000504406	0.000627476	0.000588931	0.000459361	0.000277489	0.000458076	0.000645824	0.000806633	0.000229736	0.00032167	0.000548217	0.000580788	0.000356138	0.000282907	0.000453731	0.000389669	0.000325616	0.000681961	0.000346128	0.00029942	0.000322374	0.000290173	0.000464359	0.000331949	0.000380768	0.000324625	0.000779042
sp|P04220|MUCB_HUMAN	1.07668e-05	1.47802e-05	1.40967e-05	4.35047e-06	1.64527e-05	7.0835e-06	9.15846e-06	8.2647e-06	2.00528e-06	7.45416e-06	1.01606e-05	4.49042e-06	2.95134e-06	5.85985e-06	2.93933e-06	2.91307e-06	3.06804e-06	5.07375e-06	5.43538e-06	6.97544e-06	6.88069e-06	3.74855e-06	2.36117e-06	3.75525e-06	5.45196e-06	5.03202e-06	1.65686e-06	2.93732e-06	1.20316e-05	1.31412e-05
sp|P04259|K2C6B_HUMAN	6.41308e-06	8.29174e-05	2.227e-05	4.73006e-06	3.92786e-06	4.46357e-06	3.00183e-06	6.07528e-06	4.92405e-06	1.57466e-05	3.16271e-05	3.42365e-06	3.21968e-06	3.46015e-06	2.62664e-05	3.87302e-06	3.13947e-06	7.24933e-06	7.62225e-06	3.01308e-06	4.66156e-06	1.71844e-05	5.48088e-06	3.70188e-06	4.19174e-06	3.57073e-06	2.06451e-06	7.04387e-06	4.01856e-06	1.54254e-05
sp|P04264|K2C1_HUMAN	0.0034817	0.00667711	0.00468197	0.00528387	0.00376084	0.00439364	0.0111305	0.0053638	0.00236733	0.00666429	0.00374184	0.00572795	0.00291293	0.00587502	0.00539687	0.00350556	0.00221856	0.00591865	0.00903843	0.0013966	0.00660048	0.00739333	0.00535889	0.00312043	0.00354135	0.00516716	0.00092509	0.00301228	0.00622161	0.00724721
sp|P04278|SHBG_HUMAN	3.58624e-06	7.16877e-06	4.45221e-06	1.01717e-06	2.5226e-06	9.93773e-06	6.15653e-06	4.72561e-06	3.35346e-06	1.16362e-06	6.75189e-05	3.78502e-06	3.03141e-06	4.72533e-06	1.00834e-05	2.40916e-06	3.85088e-06	2.89269e-06	2.14728e-06	1.60334e-06	7.12368e-05	2.82866e-06	3.39786e-06	1.12982e-06	2.68298e-05	4.85101e-06	3.91999e-06	9.22595e-06	2.37735e-06	1.02046e-05
sp|P04406|G3P_HUMAN	7.48681e-07	8.0856e-06	4.69142e-06	1.34799e-05	3.68656e-06	2.24768e-06	1.42147e-06	2.79368e-06	2.66961e-06	2.93371e-06	3.03679e-06	2.65187e-06	7.96117e-07	2.83732e-06	2.55593e-06	1.29849e-06	3.24775e-07	2.15988e-06	8.24447e-06	1.94218e-06	1.16823e-06	4.28915e-06	2.102e-06	2.41836e-06	6.3213e-06	5.36146e-06	9.89872e-07	1.43609e-06	1.36343e-06	5.73759e-06
sp|P04430|KV116_HUMAN	7.41297e-07	2.04698e-05	2.14675e-05	1.20862e-06	2.37315e-06	1.62759e-05	1.47645e-05	1.88147e-05	4.57715e-06	0.000137438	4.26849e-05	2.52662e-06	1.05328e-05	1.43116e-05	8.36604e-06	9.58869e-06	1.25922e-05	1.86615e-06	3.14165e-05	4.63596e-06	9.77146e-05	1.29371e-05	3.01778e-06	3.52205e-06	3.04819e-06	5.08445e-06	1.08321e-05	1.38639e-06	5.79346e-06	4.18239e-06
sp|P04433|KV311_HUMAN	0.000952368	0.00132605	0.000797516	0.000704277	0.000553026	0.000709443	0.00106346	5.09945e-05	0.000498096	0.00115725	9.29057e-05	0.00050055	0.000561356	0.00148709	0.000689318	0.000389248	0.000542546	2.51323e-05	7.48588e-05	4.99697e-05	3.01337e-05	0.00146808	0.000464026	0.000813737	0.000492619	0.000863406	0.000138951	0.000802791	0.00137787	0.000993523
sp|P05060|SCG1_HUMAN	3.66418e-06	8.12572e-06	1.15487e-06	1.50957e-06	5.02948e-07	3.51626e-06	4.78385e-06	2.64516e-06	2.25844e-06	1.27121e-06	2.25119e-06	2.23744e-06	3.98224e-06	4.94162e-06	2.30846e-06	3.0632e-06	1.63408e-06	2.61079e-06	4.65216e-06	3.27647e-06	1.97275e-06	3.39121e-06	3.33964e-06	2.78383e-06	1.83722e-06	2.11697e-06	1.14024e-06	2.64134e-06	3.82302e-06	3.63475e-06
sp|P05067|A4_HUMAN	2.05605e-06	5.34703e-06	2.16232e-06	1.88739e-06	1.98512e-06	1.51026e-06	3.92778e-06	2.4291e-06	3.52174e-06	2.83208e-06	1.98571e-06	5.14798e-07	1.79766e-06	2.0849e-06	4.27871e-06	1.55277e-06	1.99779e-06	2.37398e-06	2.6784e-06	2.79624e-06	3.74107e-06	4.50779e-06	2.37546e-06	2.44089e-06	2.7647e-06	1.80372e-06	2.09702e-06	5.41379e-06	3.74555e-06	6.22689e-06
sp|P05089|ARGI1_HUMAN	3.30758e-06	3.98738e-06	2.90926e-06	4.07127e-06	2.28453e-06	2.28821e-06	5.96424e-06	3.50784e-06	2.97028e-06	4.00983e-06	2.62694e-06	2.66524e-06	2.03804e-06	3.54835e-06	4.45221e-06	2.54868e-06	1.81531e-06	3.49104e-06	6.19561e-06	2.4469e-06	3.91577e-06	4.33203e-06	3.64285e-06	2.09795e-06	3.24363e-06	3.1337e-06	5.40216e-07	2.11763e-06	6.09543e-06	4.81534e-06
sp|P05090|APOD_HUMAN	0.0523179	0.122677	0.0405601	0.0219037	0.0360618	0.045747	0.0988699	0.0473652	0.0381343	0.0249471	0.0516422	0.0553109	0.0282127	0.0420058	0.0448359	0.0227683	0.0481939	0.0379268	0.035355	0.0302872	0.0295586	0.0495809	0.0366601	0.0366514	0.0313467	0.0302517	0.0238609	0.0295252	0.0852262	0.0454174
sp|P05109|S10A8_HUMAN	3.56599e-06	1.30064e-05	3.40403e-06	1.10635e-05	2.31595e-05	8.77085e-06	8.19488e-06	1.21814e-05	2.05354e-06	6.29712e-06	5.08068e-05	6.21532e-07	3.80432e-05	1.17021e-05	6.71593e-06	1.19571e-05	5.1557e-06	3.07639e-06	8.36274e-06	4.30624e-06	9.26801e-06	6.19457e-05	4.35841e-06	3.27818e-06	3.24895e-06	3.82203e-06	1.5625e-07	1.70974e-05	2.67518e-06	8.35348e-06
sp|P05155|IC1_HUMAN	4.41307e-05	9.78453e-05	4.64996e-05	3.30615e-05	5.48881e-05	3.36271e-05	7.53037e-05	1.12027e-05	3.84815e-05	5.08212e-05	6.14453e-05	2.08726e-05	2.32499e-05	3.82863e-05	4.37865e-05	1.02302e-05	6.44258e-06	3.92942e-05	2.69979e-05	3.22913e-05	3.20014e-05	3.90386e-05	1.32911e-05	2.63805e-05	3.47195e-05	4.01006e-05	2.7908e-06	6.67264e-05	6.87063e-06	0.000116702
sp|P05156|CFAI_HUMAN	7.24069e-06	1.85097e-05	1.13203e-05	1.00224e-05	2.6964e-05	1.66396e-05	1.35883e-05	4.59206e-06	9.33605e-06	7.44624e-06	1.17219e-05	1.60488e-06	4.03912e-06	2.92147e-06	7.53803e-06	3.23743e-06	2.05383e-06	3.42834e-06	5.64713e-06	8.25147e-06	3.01119e-06	2.3278e-06	3.57116e-06	6.14374e-06	1.22973e-05	8.07662e-06	5.46154e-06	2.21147e-05	2.89653e-06	4.09875e-05
sp|P05164|PERM_HUMAN	1.94408e-05	3.50674e-05	1.70744e-05	2.56723e-05	2.02798e-05	1.75348e-06	4.36216e-05	2.44086e-05	6.76944e-07	2.18404e-06	5.0475e-06	9.75267e-06	2.58247e-06	1.58258e-06	1.82176e-06	4.66834e-06	4.44596e-06	1.70674e-05	2.99983e-06	1.5776e-06	6.10662e-06	6.28156e-06	2.71154e-06	2.64574e-06	5.61891e-06	7.55785e-06	8.76225e-07	7.02643e-06	3.85126e-06	2.08516e-06
sp|P05452|TETN_HUMAN	5.1559e-05	7.02082e-05	3.24862e-05	3.50174e-05	2.06726e-05	3.40577e-05	7.18122e-05	8.80685e-05	2.95188e-05	2.14144e-05	3.50828e-05	2.42262e-05	2.19714e-05	5.40555e-05	3.22912e-05	0.000119985	3.3557e-05	7.84149e-05	5.64511e-05	9.49732e-05	3.50974e-05	5.38784e-05	0.000102493	3.8357e-05	8.4512e-05	0.000272138	1.32991e-05	6.00248e-05	0.000201694	0.000178361
sp|P05543|THBG_HUMAN	1.36233e-05	3.4478e-05	5.79784e-06	7.27353e-06	1.36695e-05	6.15781e-06	1.50653e-05	1.80618e-06	3.10776e-06	9.66611e-06	1.63133e-05	4.65212e-06	4.7231e-06	6.86551e-06	3.04511e-06	2.01875e-06	2.92619e-06	8.74667e-06	1.50336e-05	9.89334e-07	2.03124e-06	9.53193e-06	3.45808e-06	4.87612e-06	3.77648e-06	3.03511e-06	4.44374e-06	6.25515e-06	6.83405e-06	1.66357e-05
sp|P05546|HEP2_HUMAN	4.87509e-05	5.54857e-05	2.29563e-05	3.11726e-05	9.02665e-05	1.0088e-05	7.63269e-05	2.83949e-05	1.6876e-05	4.21282e-05	5.16004e-05	1.29221e-05	1.46773e-05	4.78644e-06	1.56991e-05	3.74493e-05	1.00987e-05	4.43816e-05	3.59623e-05	4.42271e-05	1.6882e-05	2.37222e-05	4.72401e-06	1.87487e-05	1.51669e-05	2.68713e-05	7.22862e-06	4.25847e-05	1.99331e-05	3.16042e-05
sp|P06312|KV401_HUMAN	0.000346913	0.000309209	7.83654e-05	0.000197234	0.000296256	0.000221155	0.000353403	0.000621801	0.000131325	0.000189749	0.000220925	0.000154029	0.000194679	0.000549111	0.000127568	0.000164523	0.000132834	0.000161971	0.000392072	0.000218105	5.46935e-05	0.000275523	8.105e-05	0.000308342	0.0001248	0.000229688	4.84345e-05	0.000354105	0.000387529	0.00021329
sp|P06396|GELS_HUMAN	3.41114e-05	3.60413e-05	1.71809e-05	1.32e-05	2.26728e-05	1.97545e-05	4.73027e-05	1.50283e-05	9.12169e-06	3.22331e-05	4.74485e-05	1.81053e-05	7.31897e-06	1.88007e-05	9.95857e-06	1.16202e-05	5.69093e-06	2.29936e-05	2.17829e-05	1.33285e-05	1.91863e-05	3.35354e-05	1.4494e-06	1.56205e-05	1.51113e-05	1.26382e-05	3.34089e-06	2.38992e-05	1.27787e-05	3.48525e-05
sp|P06702|S10A9_HUMAN	1.05724e-05	6.97813e-05	7.04437e-06	3.69384e-05	4.42612e-05	1.7876e-06	4.46842e-05	3.43318e-05	2.66912e-06	7.79106e-06	9.81821e-05	4.82983e-06	6.8865e-05	3.64164e-05	8.17826e-06	1.67061e-05	2.29394e-06	1.09952e-05	2.03281e-05	4.91199e-06	4.44544e-05	0.000202267	6.97071e-06	6.58821e-06	1.69908e-05	9.08788e-06	6.71745e-06	6.34865e-05	4.36104e-06	2.73787e-05
sp|P06727|APOA4_HUMAN	0.0180388	0.0069036	0.013311	0.0154801	0.0043051	0.0183538	0.00675883	0.0211858	0.0270063	0.00802242	0.0269946	0.0152596	0.0135755	0.0256791	0.0226165	0.00477979	0.0256834	0.0189348	0.0110929	0.00967537	0.0241715	0.00452074	0.0129386	0.0253301	0.0239977	0.0241973	0.00402377	0.0142868	0.0136152	0.0142707
sp|P07108|ACBP_HUMAN	2.0049e-05	1.4447e-05	1.07024e-05	1.57045e-05	2.7352e-05	1.15791e-05	4.20468e-05	4.32255e-05	8.2303e-06	1.15456e-05	3.388e-05	1.48983e-05	8.67375e-06	1.3688e-05	7.15058e-06	6.37782e-06	9.84126e-06	7.39581e-05	1.37373e-05	9.19285e-06	1.45679e-05	1.81585e-05	1.40433e-05	7.79087e-06	1.47742e-05	1.09629e-05	3.946e-06	7.8086e-05	4.99009e-06	1.2652e-05
sp|P07602|SAP_HUMAN	4.47882e-05	3.80927e-05	2.63584e-05	3.36581e-05	3.21402e-05	3.95102e-05	4.42666e-05	5.38092e-05	1.26775e-05	3.4773e-05	3.42979e-05	4.10518e-05	2.18248e-05	4.57312e-05	3.59824e-05	2.78652e-05	2.19236e-06	3.88658e-05	3.53903e-05	3.92878e-05	6.19391e-05	5.16341e-05	3.39367e-05	2.71502e-05	2.69496e-05	4.20124e-05	7.25944e-06	3.27778e-05	5.65954e-05	5.91438e-05
sp|P07741|APT_HUMAN	1.60659e-05	1.99041e-05	5.62368e-05	9.60081e-05	4.78646e-05	7.92634e-05	1.27294e-05	5.13938e-05	3.7898e-07	5.77353e-05	4.12872e-05	3.14327e-05	5.47239e-05	3.41139e-05	0.000136557	0.000115784	2.16243e-05	1.17644e-05	0.000115783	0.000180202	2.14531e-05	6.31377e-05	0.000163879	1.01911e-06	8.61464e-05	0.000105448	1.84635e-06	0.000172733	0.000231925	0.000173637
sp|P07996|TSP1_HUMAN	8.07536e-05	0.000261774	8.07635e-05	0.000105468	0.00013771	0.000142261	0.000184085	6.88383e-05	5.54228e-05	1.40516e-05	9.588e-05	8.52339e-05	4.14901e-05	5.86837e-05	5.78523e-05	4.7427e-05	4.21005e-05	0.000119599	5.68632e-05	0.000101555	5.88583e-05	3.3949e-05	8.95505e-05	3.87254e-05	0.000131541	0.000118737	3.33544e-05	8.31259e-05	0.000149765	5.30536e-05
sp|P08185|CBG_HUMAN	3.28273e-05	0.000104521	2.83916e-05	1.95629e-05	2.42909e-05	2.74997e-05	4.82619e-05	7.58021e-06	1.40117e-05	3.16968e-05	4.15516e-05	1.65982e-05	5.13516e-06	2.14297e-05	7.48682e-06	1.82722e-05	6.10736e-06	1.70748e-05	1.63962e-05	1.03275e-05	2.57825e-05	2.29341e-05	5.55071e-06	1.70071e-05	1.02023e-05	1.78327e-05	1.47891e-06	1.97752e-05	6.89184e-06	2.96185e-05
sp|P08294|SODE_HUMAN	1.16169e-05	5.91393e-06	1.8628e-05	1.11761e-05	1.09524e-05	2.88759e-05	7.30892e-06	1.59837e-05	2.71162e-05	1.46752e-05	3.18849e-05	1.51938e-05	1.70658e-05	4.42584e-05	2.45993e-05	1.84337e-05	2.34466e-05	1.05373e-05	1.00608e-05	4.45895e-06	2.37976e-05	2.40585e-05	2.16155e-05	1.98866e-05	2.94439e-05	2.25813e-05	3.52494e-06	5.59578e-06	1.23988e-05	2.34675e-05
sp|P08603|CFAH_HUMAN	1.1398e-05	1.164e-05	4.08087e-06	9.2707e-06	1.43908e-05	1.39038e-05	1.96293e-05	8.46255e-06	7.75198e-06	8.53489e-06	7.10476e-06	1.10847e-05	8.03389e-06	7.49687e-06	9.37521e-06	5.37098e-06	5.21314e-06	6.88403e-06	9.15253e-06	1.91842e-05	7.26735e-06	1.00066e-05	8.68101e-06	8.21221e-06	1.19406e-05	8.74576e-06	1.91628e-06	1.36853e-05	1.01142e-05	1.78654e-05
sp|P08637|FCG3A_HUMAN	5.30138e-06	1.98693e-06	4.30134e-06	1.58467e-05	1.37296e-05	1.01356e-06	4.39776e-06	2.26751e-05	4.54217e-06	7.7354e-06	7.87883e-06	9.33702e-06	1.23559e-05	8.08116e-06	6.78064e-06	3.27407e-06	7.07825e-06	1.03632e-05	6.01535e-06	2.47203e-06	1.63035e-05	1.31921e-05	1.09202e-05	5.85247e-06	6.68488e-06	7.05591e-06	2.04952e-06	3.70013e-06	5.44477e-06	4.28527e-06
sp|P08697|A2AP_HUMAN	0.000336781	0.000216737	0.000253734	0.000294314	0.000256698	0.000462721	0.000263041	0.000217509	0.000458407	0.000154751	0.000669174	0.000260306	0.000245115	0.000306497	0.00113488	0.000528476	0.00045833	0.000334577	0.00025276	0.000233066	0.000908253	0.000146758	0.00023286	0.000403871	0.000399939	0.000469523	0.000116993	0.000322843	0.000207046	0.000443858
sp|P08779|K1C16_HUMAN	1.9026e-05	0.000515466	6.1574e-05	2.73779e-05	2.84694e-05	4.40446e-05	7.55835e-05	1.60035e-05	1.5395e-05	3.8353e-05	5.73926e-05	5.43301e-05	2.31876e-05	2.50362e-05	3.72974e-05	2.68267e-05	1.99444e-05	4.95032e-05	4.26694e-05	1.34167e-05	4.43705e-05	0.000118588	3.50426e-05	3.48117e-05	1.93501e-05	3.24935e-05	2.27239e-06	1.73647e-05	9.3116e-06	4.38019e-05
sp|P09105|HBAT_HUMAN	2.83627e-06	5.40613e-06	2.96016e-06	3.41978e-07	2.06498e-06	2.78945e-06	4.62975e-06	5.64771e-07	8.04579e-06	2.65612e-06	3.03289e-06	1.70538e-06	9.30066e-07	3.04602e-06	2.81381e-06	8.59111e-07	5.82276e-06	2.96176e-06	4.08064e-06	6.55364e-06	8.71636e-07	2.89509e-06	1.18984e-06	1.63096e-06	1.21881e-06	1.8947e-06	6.60004e-06	5.32723e-06	1.93174e-07	3.85601e-06
sp|P09382|LEG1_HUMAN	5.22977e-05	7.45298e-05	4.29323e-05	3.80616e-05	4.9862e-05	5.3895e-05	0.000107443	7.00549e-05	4.36402e-05	4.70847e-05	5.76984e-05	3.99383e-05	3.62703e-05	7.18099e-05	3.80394e-05	4.09232e-05	3.07146e-05	7.30229e-05	6.71685e-05	4.47371e-05	3.4503e-05	7.34303e-05	7.35312e-05	4.68553e-05	5.26997e-05	4.82511e-05	4.5218e-06	7.3913e-05	3.59831e-05	3.67771e-05
sp|P09603|CSF1_HUMAN	2.93031e-06	1.07675e-05	4.94228e-06	3.54303e-06	1.8543e-06	2.76211e-06	3.71566e-06	4.07467e-06	2.53104e-06	3.00565e-06	1.63335e-06	1.77386e-06	2.88135e-06	2.34767e-06	2.02224e-06	8.43438e-07	1.73915e-06	5.07047e-06	1.98243e-06	2.6138e-06	5.60115e-07	1.77744e-06	1.52015e-06	9.78553e-07	3.62568e-06	2.20831e-06	2.59746e-06	1.05969e-06	1.34178e-06	6.97349e-06
sp|P0C0L4|CO4A_HUMAN	1.14111e-05	9.05307e-06	6.25502e-06	0.000301609	0.000450438	0.000719279	1.99032e-05	3.17811e-05	5.42727e-06	4.92912e-05	3.46318e-05	5.31328e-05	1.98093e-05	8.83004e-06	6.1991e-05	1.05422e-05	9.6133e-06	2.15798e-05	0.000145575	2.81414e-05	7.56692e-05	2.48698e-05	8.66001e-06	1.70761e-05	0.000225007	1.98634e-05	4.55217e-05	0.000123784	2.63667e-05	7.59993e-05
sp|P0C0L5|CO4B_HUMAN	0.000218423	0.000150022	0.000291146	0.00188903	0.00229386	0.000184774	0.000262248	0.000323106	0.000234004	0.000103069	0.000907766	0.000106877	0.000297431	0.000195585	0.000650967	0.000120598	0.000158534	0.000472887	0.00122277	0.000266948	0.00119794	0.000426378	0.000123716	0.000115545	0.000187029	0.000194441	3.13099e-05	0.000234243	0.000200975	0.00048492
sp|P0CG05|LAC2_HUMAN	7.15859e-05	7.89967e-05	9.71831e-05	0.000104338	4.38865e-05	9.83472e-05	0.000129761	3.15409e-05	5.02518e-05	6.15298e-05	3.23088e-05	3.03432e-05	3.3708e-05	7.87477e-05	0.000121507	3.88607e-05	6.3583e-05	6.75009e-05	0.00014037	6.1533e-05	8.51474e-05	0.000138634	7.27552e-05	0.000136149	4.06709e-05	6.56177e-05	1.58821e-05	0.000200935	0.000113932	3.64928e-05
sp|P0DJI8|SAA1_HUMAN	0.0227618	0.00174707	0.000644292	0.000982703	0.0021627	0.000636221	0.00277408	0.000494216	0.000329915	0.000940644	0.00074039	0.00151987	0.000323918	0.000242746	0.000235365	0.000683969	0.000399709	0.000245849	0.000859213	0.000845464	0.000200166	0.00520477	0.000867762	0.000198776	0.000272936	0.000542639	0.000267336	0.000260942	0.000377702	0.00960065
sp|P0DJI9|SAA2_HUMAN	0.000731033	1.78352e-05	9.5159e-06	2.89858e-05	3.62976e-05	3.20952e-05	6.90955e-05	3.076e-05	1.7142e-05	4.90419e-05	1.9972e-05	4.74903e-05	3.96291e-05	2.34233e-05	1.66863e-05	1.87128e-05	1.18745e-05	7.33443e-06	1.38647e-05	1.70424e-05	1.64286e-05	0.000386483	4.05638e-05	1.15149e-05	9.81327e-06	3.25016e-05	7.20291e-06	1.41918e-05	1.05411e-05	0.000209
sp|P10124|SRGN_HUMAN	0.000302345	0.000620468	5.83996e-05	0.000112251	0.000163212	0.000133094	0.000688055	0.000326179	0.000164647	7.40565e-05	9.44069e-05	0.000238019	0.000161224	0.000201418	0.000173826	0.000146183	0.00017922	0.000186898	0.000139831	0.000249477	0.000253617	0.000226713	0.000119296	9.02653e-05	0.000118034	0.000155559	2.07753e-05	0.000382349	0.000232954	0.000216759
sp|P10451|OSTP_HUMAN	5.22069e-06	6.58741e-06	3.78032e-06	1.39966e-06	1.85027e-06	4.37069e-06	5.80072e-06	5.64974e-06	3.62759e-06	2.813e-06	2.38726e-06	6.86584e-06	4.15725e-06	2.26158e-05	2.28768e-06	1.41005e-06	2.02598e-06	2.80084e-06	2.14912e-06	1.70987e-06	2.55974e-06	2.62263e-06	1.74633e-06	3.67882e-06	6.2194e-06	2.32372e-06	5.1496e-06	3.5244e-06	3.0692e-06	1.63617e-05
sp|P10599|THIO_HUMAN	2.05591e-05	5.4482e-05	8.80241e-05	5.40531e-05	5.24539e-05	1.2435e-05	6.272e-05	7.12017e-05	8.9335e-05	6.69207e-05	8.69159e-05	2.84544e-05	1.44265e-05	1.35763e-05	6.57424e-05	1.93931e-05	4.73917e-05	0.000149399	5.88494e-05	6.64769e-05	3.66573e-05	3.02659e-05	3.29959e-05	4.21091e-05	3.89393e-05	2.04408e-05	0.000120487	0.000167475	3.97782e-05	3.03371e-05
sp|P10645|CMGA_HUMAN	2.23811e-05	9.29868e-05	5.29078e-06	7.64784e-06	1.04061e-05	1.00596e-05	1.0588e-05	3.25347e-05	1.74834e-05	1.57027e-05	1.32409e-05	3.3485e-05	1.27768e-05	1.75047e-05	1.09816e-05	5.54539e-06	1.67731e-05	2.63666e-05	2.11024e-05	4.72919e-06	1.54159e-05	1.69535e-05	7.34466e-06	6.8009e-05	1.97694e-05	1.88729e-05	3.85755e-07	1.069e-05	2.25604e-05	2.72353e-05
sp|P10909|CLUS_HUMAN	6.7583e-05	9.50895e-05	6.3658e-05	8.32073e-05	0.000115444	9.09534e-05	0.000104751	7.52481e-05	5.56503e-05	5.84232e-05	8.20732e-05	6.38144e-05	6.02106e-05	0.000100313	5.97691e-05	4.75136e-05	5.18275e-05	4.93424e-05	4.87631e-05	4.46313e-05	6.73107e-05	6.66275e-05	7.88229e-05	6.28515e-05	6.02947e-05	0.000100846	1.02911e-05	3.40838e-05	6.20967e-05	6.69312e-05
sp|P11684|UTER_HUMAN	2.0037e-06	2.37411e-06	8.5305e-06	7.64614e-06	1.08348e-06	1.78538e-06	3.00605e-06	2.15785e-06	7.32081e-06	1.10553e-06	4.68695e-06	4.20641e-06	2.61717e-06	1.38877e-06	7.12127e-06	2.14439e-06	3.95866e-06	2.09778e-05	1.31618e-06	2.05332e-06	1.76375e-06	1.94011e-06	3.87449e-05	1.92077e-06	2.70853e-06	6.50179e-05	3.32597e-06	2.70669e-06	4.53593e-05	6.38201e-07
sp|P12111|CO6A3_HUMAN	6.73313e-05	6.16785e-05	3.87281e-05	2.67496e-05	4.28235e-05	6.27941e-05	9.35511e-05	4.03186e-05	3.89364e-05	1.70541e-05	2.29673e-05	4.71719e-05	3.48097e-05	7.19314e-05	4.92964e-05	2.68444e-05	1.68221e-05	2.92827e-05	2.24175e-05	1.34929e-05	4.41134e-05	7.67921e-05	3.28599e-05	3.43473e-05	6.59875e-05	6.64493e-05	9.70824e-06	2.43051e-05	1.68938e-05	2.99574e-05
sp|P12259|FA5_HUMAN	0.000315995	0.000206776	0.000169898	0.000209149	0.000186076	0.000160556	0.00032457	0.000188534	0.000492844	1.77307e-05	0.000193562	0.000138207	0.000144143	0.000193282	0.000366298	0.000134362	0.000271579	0.000290753	0.000134719	8.24338e-05	0.000294957	3.97512e-05	0.000221984	0.000192482	0.000423492	0.000377714	6.96632e-05	0.000254653	0.000131794	0.000356911
sp|P12273|PIP_HUMAN	1.01862e-05	1.24037e-05	1.15935e-05	1.60891e-05	2.8549e-05	1.51084e-05	4.96854e-05	1.59195e-05	5.89988e-06	9.69989e-06	1.13987e-05	8.59251e-06	1.38652e-05	3.55414e-05	1.20987e-05	2.38753e-05	4.68509e-06	1.40297e-05	4.36915e-05	5.33764e-06	1.27357e-05	1.10554e-05	2.41961e-05	9.10864e-06	9.7967e-06	3.10922e-05	6.10297e-06	6.89806e-06	1.70187e-05	2.14821e-05
sp|P12318|FCG2A_HUMAN	1.48912e-05	5.89506e-06	2.36166e-05	8.6349e-06	2.62903e-05	2.46354e-05	1.30505e-05	2.32842e-05	1.06465e-05	2.34528e-05	2.8683e-05	6.60253e-06	1.1274e-05	3.27848e-05	9.23539e-06	8.68047e-06	1.25081e-05	1.34823e-05	6.63611e-06	8.02149e-06	1.4166e-05	9.60203e-06	2.37597e-05	6.29243e-06	1.65748e-05	2.34262e-05	4.33499e-06	1.23727e-05	1.11485e-05	2.29194e-05
sp|P12955|PEPD_HUMAN	1.11659e-06	3.93346e-06	3.39464e-06	1.76453e-06	3.66022e-06	1.01182e-06	3.56469e-06	2.71326e-06	3.9013e-06	2.68145e-06	5.39793e-06	1.09995e-06	8.38134e-07	2.61842e-06	2.55205e-06	8.4839e-07	2.01574e-06	1.35549e-06	2.1143e-06	1.48646e-06	1.51743e-06	7.64772e-07	2.96548e-06	1.79262e-06	3.16108e-06	1.9716e-06	1.09251e-06	1.5822e-06	2.21885e-06	2.64045e-06
sp|P13473|LAMP2_HUMAN	1.81979e-05	1.03201e-05	1.82514e-05	1.17098e-05	1.85706e-05	2.4959e-05	5.28515e-06	1.02213e-05	2.18288e-05	4.19509e-06	1.70802e-05	1.35496e-05	1.41997e-05	1.55733e-05	3.97075e-05	2.64e-05	1.11547e-05	1.2021e-05	8.76843e-06	1.04481e-05	4.85032e-05	9.19134e-06	1.4213e-05	1.36142e-05	2.4696e-05	1.82493e-05	3.16202e-06	5.39435e-06	1.12071e-05	1.28638e-05
sp|P13497|BMP1_HUMAN	2.88174e-06	1.22974e-05	3.14863e-06	5.77771e-06	2.87797e-06	9.12501e-06	1.10398e-05	1.39572e-05	2.52109e-06	2.75725e-06	7.08737e-06	6.85713e-06	4.69417e-06	2.65392e-06	5.70921e-06	6.28305e-06	2.09512e-06	2.05654e-06	3.1272e-06	3.28583e-06	1.15626e-05	3.98281e-06	4.92537e-06	5.37051e-06	5.93959e-06	8.46276e-06	3.52727e-06	1.67766e-06	9.60977e-06	1.19891e-05
sp|P13598|ICAM2_HUMAN	3.95049e-05	7.36222e-05	2.61672e-05	4.92989e-05	4.39899e-05	6.49246e-05	4.40546e-06	5.88138e-05	4.21176e-05	5.36852e-06	2.68584e-05	6.27519e-05	6.10035e-05	6.21434e-05	0.000101431	5.39365e-05	7.8781e-06	3.94166e-05	5.75874e-05	4.69049e-05	0.000125915	5.71593e-05	6.54646e-05	5.70717e-05	4.61546e-05	0.00010284	1.17082e-05	1.13612e-05	4.27949e-05	4.16952e-05
sp|P13645|K1C10_HUMAN	0.00252488	0.0044568	0.00268933	0.00472896	0.00242661	0.00267476	0.00615462	0.00329922	0.00149061	0.00427104	0.0021132	0.00238839	0.00216178	0.00490764	0.00280488	0.00236677	0.00149817	0.00271667	0.00522615	0.000958316	0.0037684	0.00531146	0.00373428	0.00210178	0.00235822	0.0039853	0.000526086	0.00220804	0.00722794	0.00559088
sp|P13647|K2C5_HUMAN	0.000113111	0.000300125	0.000179407	0.000217222	0.000106431	0.000143101	0.000354691	0.000154643	7.70179e-05	0.000246911	0.000238944	0.00017016	9.39882e-05	0.000190576	0.000171094	0.000139557	6.93294e-05	0.000153418	0.000335868	5.12692e-05	0.000203587	0.000360351	0.000163848	9.79937e-05	0.000100197	0.000238073	3.05105e-05	0.00012251	0.000206697	0.000265208
sp|P14174|MIF_HUMAN	1.58253e-05	3.11438e-05	5.74899e-05	3.18537e-05	3.83706e-05	1.91776e-05	2.62551e-05	3.44002e-05	9.35287e-05	8.87866e-05	8.32129e-05	1.83511e-05	1.89802e-05	1.35105e-05	6.26191e-05	2.2805e-05	4.30083e-05	5.85099e-05	3.88357e-05	6.05434e-05	2.61666e-05	1.52984e-05	4.62459e-05	4.61677e-05	4.45004e-05	4.20075e-05	4.83041e-05	0.000140023	2.97695e-05	6.07117e-05
sp|P14618|KPYM_HUMAN	1.47811e-06	8.02203e-06	6.36115e-06	8.3629e-07	2.83084e-06	4.19391e-06	3.87024e-06	1.34385e-06	2.44507e-06	1.91114e-06	4.59175e-06	2.21702e-06	1.32051e-06	2.46191e-06	1.86775e-06	2.70206e-06	2.03872e-06	3.48947e-06	1.41216e-06	2.07017e-06	4.36099e-07	1.18507e-06	1.96975e-06	2.99944e-06	2.74122e-06	1.22778e-06	4.00581e-07	1.94717e-06	3.06683e-06	2.32067e-06
sp|P14923|PLAK_HUMAN	9.64658e-06	3.17439e-05	9.96294e-06	1.80269e-05	5.35846e-06	9.301e-06	3.84207e-05	1.87928e-05	5.64346e-07	2.84542e-05	8.7675e-06	2.10322e-05	7.50169e-06	1.57235e-05	1.16371e-05	5.45376e-06	4.7238e-06	2.57422e-05	2.76813e-05	4.64678e-06	1.52256e-05	3.03228e-05	9.96352e-06	4.75683e-06	4.68526e-06	1.40936e-05	2.14488e-06	3.38954e-06	4.94296e-06	2.93922e-05
sp|P15814|IGLL1_HUMAN	0.0025883	0.00228999	0.00314263	0.00279543	0.0030161	0.00200376	0.00301323	0.00504594	0.00163306	0.0022686	0.00365194	0.00135491	0.000326159	0.00319833	0.00185802	0.0013694	0.00128034	0.00264108	0.00203572	0.0015152	0.00359161	0.00183086	0.00120089	0.00116472	0.00178271	8.6961e-05	0.000744384	0.00194233	0.00387855	0.00159145
sp|P15924|DESP_HUMAN	1.84651e-05	5.42894e-05	5.50576e-05	4.04105e-05	2.42688e-05	1.67109e-05	0.000111149	3.28149e-05	8.39255e-06	6.51194e-05	2.53518e-05	3.73425e-05	1.53544e-05	3.61038e-05	4.50911e-05	1.93895e-05	8.62728e-06	3.87844e-05	6.75815e-05	5.13632e-06	5.49156e-05	6.75965e-05	2.50884e-05	1.52171e-05	2.29277e-05	3.739e-05	1.81893e-06	1.74769e-05	1.81131e-05	5.03894e-05
sp|P17931|LEG3_HUMAN	9.74048e-06	8.33739e-06	4.92384e-06	1.00681e-05	3.77512e-06	3.89791e-06	5.51533e-06	1.9811e-05	5.57716e-06	8.67714e-06	3.10322e-05	3.95044e-06	6.33651e-06	1.3909e-05	8.50921e-06	7.59302e-06	1.42695e-05	2.02287e-05	2.11264e-05	9.58291e-06	7.13871e-06	1.28652e-05	1.90768e-06	6.49041e-06	1.52544e-05	1.19269e-05	8.77037e-06	1.29496e-05	5.08626e-06	1.24735e-06
sp|P17936|IBP3_HUMAN	0.000209018	0.000735318	0.00037584	0.000155204	0.000370445	0.000715066	0.000512071	5.86213e-05	0.000294776	0.000328104	0.00010424	0.000234225	0.000207721	0.000244379	0.000262172	0.000248962	0.00020044	8.55833e-05	0.00014616	0.000318918	0.000265567	0.000106728	9.68589e-05	0.000440712	0.000294259	0.000352779	8.41694e-05	0.000324087	0.000382202	0.000731966
sp|P18065|IBP2_HUMAN	7.31312e-05	7.55772e-05	9.17608e-05	4.40019e-05	4.72276e-05	0.000107236	6.06733e-05	8.45764e-05	3.62603e-05	2.70445e-05	9.54076e-05	2.21902e-05	0.00010017	9.05623e-05	3.46175e-05	2.74498e-05	3.18292e-05	6.14917e-05	4.014e-05	5.15794e-05	3.8657e-05	6.46034e-05	2.87253e-05	9.64845e-05	0.000154545	0.000139846	1.88251e-05	5.35279e-05	0.000232874	0.000193624
sp|P19013|K2C4_HUMAN	8.77012e-06	8.02262e-06	3.482e-06	3.59468e-06	4.96137e-06	6.54623e-07	1.0072e-05	8.21943e-06	1.08018e-05	4.24607e-06	5.58388e-06	4.31949e-06	4.40668e-07	3.4589e-06	5.90639e-06	7.34418e-06	3.50155e-06	5.84146e-06	5.9134e-06	5.36888e-06	9.39828e-06	2.50811e-06	5.94442e-07	4.74075e-06	1.79776e-06	1.07163e-05	3.67989e-06	8.57342e-07	3.94834e-06	3.80809e-06
sp|P19652|A1AG2_HUMAN	0.0327337	0.0336425	0.036276	0.0668048	0.0657678	0.0267701	0.0291634	0.0317268	0.0530279	0.0493823	0.0206646	0.034492	0.0244043	0.0467911	0.0297273	0.0362716	0.0511703	0.0312483	0.0500279	0.0692593	0.0446155	0.068377	0.0344226	0.00480815	0.0288373	0.0350771	0.0162424	0.0677402	0.056413	0.0497843
sp|P19823|ITIH2_HUMAN	0.000130007	0.000116368	7.22019e-05	5.96949e-05	8.49495e-05	5.81714e-05	9.12846e-05	5.43515e-05	5.72547e-05	0.000100217	0.000101764	7.00604e-05	3.74029e-05	7.02567e-05	3.35827e-05	5.60405e-05	1.65327e-05	0.000103306	0.00010731	6.26229e-05	8.23132e-05	7.81574e-05	0.000246973	8.20115e-05	4.60278e-05	4.86248e-05	1.71397e-05	6.47305e-05	4.42429e-05	7.74392e-05
sp|P19827|ITIH1_HUMAN	4.47477e-05	3.38202e-05	2.04503e-05	1.73657e-05	2.94477e-05	8.4295e-06	2.5447e-05	1.04318e-05	1.46803e-05	2.754e-05	2.26812e-05	1.182e-05	6.42072e-06	1.1662e-05	9.83579e-06	9.91839e-06	3.02391e-07	3.22812e-05	3.76145e-05	1.66574e-05	1.18782e-05	2.06843e-05	1.0658e-06	2.51092e-05	4.66947e-06	1.00795e-05	6.30313e-06	1.99045e-05	8.10319e-06	3.00348e-05
sp|P20036|DPA1_HUMAN	1.75324e-06	6.06908e-06	6.00555e-06	4.58773e-06	1.3212e-05	5.65559e-05	5.89409e-06	2.87144e-06	3.80397e-06	2.29122e-06	5.97986e-06	2.00199e-06	2.78452e-06	4.57774e-06	3.47825e-06	2.68084e-06	1.98118e-06	3.25613e-06	4.19738e-06	3.64747e-06	3.2578e-06	2.41468e-05	4.70999e-06	3.50121e-06	3.21677e-06	3.31436e-06	8.67421e-05	5.04668e-06	3.30135e-06	3.73113e-06
sp|P20851|C4BPB_HUMAN	8.81388e-07	8.21849e-06	1.79363e-06	2.70122e-06	5.11721e-06	1.39723e-05	1.26781e-05	8.39937e-06	3.74161e-06	5.4191e-07	1.80097e-05	1.66079e-06	9.93957e-07	2.37262e-07	1.46509e-05	2.56625e-06	3.69334e-07	1.79371e-05	4.66933e-06	4.68414e-06	2.52833e-05	1.42023e-05	4.53337e-06	1.69537e-06	7.22997e-06	8.87396e-06	1.0714e-06	9.10928e-06	5.39807e-06	2.47481e-06
sp|P21333|FLNA_HUMAN	4.17075e-06	4.58768e-06	5.00453e-06	0.000110342	7.30216e-05	2.39798e-06	0.000133026	2.70711e-05	1.23551e-05	7.61944e-06	7.70491e-06	8.65634e-06	3.16667e-06	2.29638e-06	5.69039e-06	6.25225e-06	1.325e-05	0.000438638	1.0597e-05	2.20948e-05	6.23136e-06	2.19787e-06	3.08627e-07	1.89797e-06	6.75949e-06	3.52018e-05	2.61096e-05	1.67118e-05	1.85484e-05	5.96301e-06
sp|P21583|SCF_HUMAN	1.3213e-05	1.07261e-05	6.28929e-06	6.62046e-06	7.2733e-06	1.33212e-05	8.43224e-06	1.20535e-05	8.35563e-06	4.86927e-06	1.09572e-05	1.13464e-05	6.31581e-06	1.29337e-05	9.57471e-06	4.46135e-06	5.90231e-06	9.13848e-06	4.40839e-06	7.60423e-06	1.3741e-05	4.13844e-06	6.34544e-06	7.03934e-06	6.47973e-06	7.12253e-06	1.03736e-06	6.06011e-06	7.69444e-06	8.21495e-06
sp|P22061|PIMT_HUMAN	1.17657e-06	1.44261e-06	8.18598e-06	5.70885e-07	2.09448e-06	3.03222e-06	4.14806e-06	4.09123e-06	2.69921e-05	2.29953e-06	1.33443e-05	1.09835e-06	1.11227e-06	6.02016e-06	9.93192e-06	1.59223e-06	4.85269e-06	3.87663e-05	9.00497e-06	3.29913e-06	5.4575e-06	1.80811e-06	2.84394e-06	8.61485e-06	5.70159e-06	6.99196e-07	2.18845e-05	2.05188e-05	1.11017e-06	1.02138e-06
sp|P22352|GPX3_HUMAN	9.39465e-06	1.56353e-05	1.26491e-05	5.54012e-06	9.46859e-06	8.38359e-06	1.47841e-05	3.52905e-06	7.06483e-06	1.67035e-05	2.01251e-05	3.66327e-06	3.81885e-06	1.42364e-05	8.05482e-06	5.34024e-06	3.44439e-06	1.66588e-05	6.97328e-06	3.55347e-06	5.42293e-06	5.52131e-05	2.21929e-06	7.50628e-06	4.10323e-06	1.16249e-05	2.50938e-06	1.15772e-05	2.45695e-06	1.87627e-05
sp|P22692|IBP4_HUMAN	6.28061e-05	0.000136448	5.96715e-05	9.60517e-05	0.000105282	8.81666e-05	9.95859e-05	7.02984e-05	4.88933e-05	4.38794e-05	5.86473e-05	3.52174e-05	4.15492e-05	4.4668e-05	5.37629e-05	3.87593e-05	3.93647e-05	5.68939e-05	3.64617e-05	3.46502e-05	2.49989e-05	3.4403e-05	6.91833e-05	7.61048e-05	0.000119076	0.000116235	1.23629e-05	5.91946e-05	8.58797e-05	0.000116307
sp|P24593|IBP5_HUMAN	1.12934e-05	9.39591e-05	1.77023e-05	2.94525e-05	6.95656e-05	3.6986e-05	6.1533e-05	8.82776e-06	1.09969e-05	9.33077e-06	5.78985e-06	8.00092e-06	8.9931e-06	1.05792e-05	1.37776e-05	2.91087e-06	1.1935e-05	1.21477e-05	1.15389e-05	1.80533e-05	1.82541e-05	1.32872e-05	1.13795e-05	1.60927e-05	1.55258e-05	1.41088e-05	4.64546e-07	2.45119e-05	2.4046e-05	1.88788e-05
sp|P25311|ZA2G_HUMAN	0.0103522	0.00251956	0.00503984	0.00415628	0.00373507	0.0058342	0.00310708	0.0112786	0.0383497	0.0050773	0.02066	0.00601333	0.00845243	0.020953	0.0517154	0.00650613	0.00859812	0.00961905	0.00718197	0.00461397	0.0179772	0.0104935	0.0154638	0.00808566	0.0139734	0.0222714	0.00180182	0.00890238	0.00943232	0.0199374
sp|P25815|S100P_HUMAN	2.49231e-06	2.55037e-05	8.37394e-06	3.2436e-05	2.39714e-05	9.64447e-06	2.76768e-05	4.68832e-05	3.4391e-06	1.404e-05	4.61228e-05	3.71279e-06	1.809e-05	9.24179e-06	7.13215e-06	1.07664e-06	3.44725e-06	6.02669e-06	1.38521e-05	4.50198e-06	4.59431e-05	1.41912e-05	3.66003e-06	3.57976e-06	2.31291e-05	5.60863e-06	1.51789e-05	0.000203986	5.55269e-06	1.80512e-05
sp|P26447|S10A4_HUMAN	3.70469e-07	2.27733e-06	7.34185e-06	4.93799e-06	2.66325e-06	1.19145e-06	2.56066e-06	5.9423e-06	1.57105e-05	1.19954e-05	2.74527e-05	7.07915e-07	1.46431e-06	6.24392e-06	3.817e-06	9.67384e-07	5.81381e-06	6.4797e-06	1.18631e-05	1.02607e-05	7.2322e-06	1.86911e-06	3.46455e-06	3.4419e-06	7.74747e-06	5.37408e-06	8.5237e-06	3.61422e-05	1.62876e-06	4.73114e-06
sp|P27169|PON1_HUMAN	8.26272e-05	0.000217128	0.000119981	5.21914e-05	5.42319e-05	8.61693e-05	0.000120455	5.43549e-05	4.3715e-05	5.73327e-05	0.00010847	4.07337e-05	3.13444e-05	5.72354e-05	3.43623e-05	4.55508e-05	2.82515e-05	6.94492e-05	4.22239e-05	3.41652e-05	4.12305e-05	5.20067e-05	2.63589e-05	4.25584e-05	2.62052e-05	4.18394e-05	2.03339e-05	6.75751e-05	3.56515e-05	7.7223e-05
sp|P27918|PROP_HUMAN	1.99452e-06	7.07257e-06	6.01586e-06	3.13278e-06	4.65748e-06	3.74637e-05	3.90615e-06	1.85752e-05	5.58037e-06	4.33684e-05	1.55958e-05	2.42081e-06	9.53611e-05	2.15266e-05	6.67386e-06	3.43818e-06	2.41462e-06	6.81727e-05	2.86296e-05	4.96512e-06	1.92311e-06	1.22865e-05	3.69242e-06	4.84958e-06	3.40824e-05	2.62931e-05	8.03513e-06	6.60062e-06	6.96783e-06	1.08098e-05
sp|P28676|GRAN_HUMAN	2.89362e-06	1.69041e-05	3.52454e-06	1.56129e-05	1.51597e-05	7.07556e-06	2.08529e-05	5.90255e-06	3.63242e-06	3.34656e-06	3.29831e-06	2.93483e-06	6.84597e-06	5.93027e-06	1.14507e-06	6.99163e-07	7.5269e-07	8.48314e-06	6.81064e-06	8.49318e-07	7.0574e-06	1.29345e-05	9.67358e-07	1.55419e-06	2.59774e-06	1.65822e-06	5.80875e-07	2.35804e-05	4.31103e-06	4.3137e-06
sp|P28799|GRN_HUMAN	3.0176e-05	0.000111234	8.19594e-05	4.27359e-05	5.40079e-05	3.88699e-05	7.39117e-05	8.83145e-06	2.9918e-05	3.08789e-05	2.46579e-05	1.85575e-05	1.99993e-05	2.31436e-05	3.56564e-05	2.93946e-05	2.1492e-05	2.7962e-05	1.77604e-05	2.25992e-05	1.4603e-05	2.29218e-05	4.10579e-05	5.35033e-05	4.59495e-05	3.37947e-05	9.74836e-06	5.80495e-05	6.3072e-05	6.66305e-05
sp|P29279|CTGF_HUMAN	2.8657e-06	1.33879e-05	1.44107e-05	1.15534e-05	1.00277e-05	3.83766e-06	7.01996e-06	5.69165e-06	3.38933e-06	4.34228e-06	3.71827e-06	2.34318e-06	1.39214e-06	3.06909e-06	2.29167e-06	1.53924e-06	2.39037e-06	3.99151e-06	2.32083e-06	2.06872e-06	2.28804e-06	3.72962e-06	3.59466e-06	3.37292e-06	6.47317e-06	5.78046e-06	1.7336e-06	1.05068e-06	2.73247e-06	5.91818e-07
sp|P29622|KAIN_HUMAN	6.47121e-06	1.90731e-05	6.81074e-06	8.17665e-06	1.04561e-05	5.96869e-06	1.68464e-05	1.60443e-06	2.66129e-06	9.46457e-06	4.49617e-06	3.77324e-06	7.18471e-07	5.04465e-06	1.99341e-06	2.83924e-06	8.59472e-07	7.77061e-06	7.64857e-06	1.78958e-06	2.66517e-06	4.28369e-06	2.42234e-06	4.02972e-06	3.70019e-06	7.15764e-06	2.02767e-06	6.61238e-06	1.08523e-06	6.67599e-06
sp|P30043|BLVRB_HUMAN	5.06778e-06	5.02666e-06	2.81895e-06	3.96753e-06	3.78477e-06	3.47426e-06	4.18594e-06	3.87922e-06	3.49035e-06	5.62466e-06	3.27361e-06	8.61368e-07	2.57671e-06	4.58242e-06	7.24065e-06	1.32049e-06	2.86799e-06	2.17014e-06	6.44776e-06	8.7235e-06	3.01046e-06	4.54766e-06	3.71316e-06	5.64152e-06	2.10171e-06	5.19759e-06	1.56406e-05	1.47895e-05	9.50528e-07	5.41368e-06
sp|P30046|DOPD_HUMAN	2.74567e-06	1.17235e-06	1.90005e-05	1.85625e-05	1.77496e-05	3.09485e-06	1.5224e-05	1.1594e-05	4.22476e-05	3.07792e-05	3.83015e-05	4.35181e-06	1.10626e-05	7.59339e-06	2.22313e-05	1.23959e-05	1.30211e-05	1.65032e-05	2.12492e-05	2.99195e-05	1.46278e-05	9.43795e-06	3.41515e-05	1.10091e-05	1.31301e-05	4.80045e-06	4.06884e-05	5.27154e-05	8.46168e-06	1.31277e-05
sp|P31151|S10A7_HUMAN	2.86036e-06	3.07111e-06	1.21354e-06	2.37501e-06	1.95832e-06	4.6498e-06	6.62831e-06	3.03242e-06	1.38598e-06	1.35648e-06	1.3194e-05	2.22247e-06	1.55932e-05	7.10972e-06	2.18531e-06	1.01839e-05	1.28103e-06	3.52595e-06	5.32841e-06	1.35932e-06	2.67959e-06	3.88972e-05	2.36285e-06	1.97858e-06	2.28745e-06	3.40898e-06	4.19251e-06	1.40176e-05	3.35459e-06	8.44472e-06
sp|P31944|CASPE_HUMAN	8.02506e-06	1.07793e-05	4.38928e-06	1.44737e-05	8.94065e-06	8.42284e-06	1.04014e-05	1.3149e-05	7.34413e-06	2.95396e-05	8.87669e-06	8.19598e-06	4.06291e-06	3.93136e-06	7.14379e-06	9.59616e-06	2.98181e-06	7.47021e-06	1.49606e-05	4.58331e-06	4.61394e-06	9.94661e-06	7.64349e-06	6.70876e-06	2.13729e-06	6.69371e-06	1.49537e-06	5.06799e-06	7.46799e-06	1.03216e-06
sp|P32119|PRDX2_HUMAN	2.79695e-07	3.84743e-06	9.23972e-06	2.62275e-06	9.12034e-07	3.52438e-06	4.54229e-06	2.82708e-06	3.55463e-06	5.69635e-06	1.51378e-05	8.84058e-06	3.92864e-07	4.76474e-06	2.96718e-06	6.18121e-07	1.84084e-06	2.74248e-06	5.47302e-06	8.03997e-07	1.44263e-06	3.01371e-06	2.56413e-07	2.3144e-06	2.87296e-06	2.73871e-06	1.18848e-05	3.25446e-06	5.14137e-06	4.7493e-06
sp|P32320|CDD_HUMAN	0.000103994	2.02432e-05	1.7813e-06	2.59732e-05	1.45847e-05	4.04489e-06	8.35081e-06	9.05687e-06	8.81516e-07	1.39289e-06	3.47005e-05	5.05324e-06	1.10466e-05	6.71423e-07	0.000104535	7.52368e-06	1.18214e-06	5.17789e-06	8.65347e-06	6.55737e-06	9.86547e-06	2.00235e-06	2.7118e-06	5.98896e-06	1.93373e-05	9.47831e-06	1.20473e-06	4.71991e-05	4.79448e-06	2.11733e-05
sp|P33908|MA1A1_HUMAN	6.55063e-06	2.84734e-05	2.16959e-06	1.38681e-05	6.52043e-06	6.56504e-06	2.79818e-05	9.16627e-06	2.90427e-06	1.67013e-05	3.12046e-06	5.42817e-06	4.37519e-06	5.77407e-06	1.12587e-05	3.92438e-06	2.8912e-06	6.90595e-06	4.54871e-06	4.97724e-06	7.29425e-06	1.64786e-05	6.09141e-06	1.54236e-05	5.34715e-06	7.47275e-06	3.7017e-06	6.87922e-06	7.58906e-06	8.06701e-06
sp|P35527|K1C9_HUMAN	0.0016469	0.00257491	0.00243045	0.00166282	0.00162091	0.00185959	0.00550922	0.00228941	0.000960844	0.0025959	0.00139442	0.00332837	0.00107482	0.00252795	0.00284063	0.00139084	0.00108828	0.00365576	0.00359979	0.000694872	0.00281003	0.00358793	0.00268312	0.00136353	0.00109388	0.0023902	0.000531006	0.00141954	0.00179583	0.00313581
sp|P35754|GLRX1_HUMAN	1.48863e-05	4.83994e-05	3.77247e-05	3.17265e-05	3.62354e-05	1.17713e-05	6.23782e-05	4.42381e-05	6.5209e-05	7.15373e-05	8.99135e-05	1.06553e-05	1.87349e-05	1.33301e-05	4.47991e-05	1.77067e-05	4.05493e-05	4.25753e-05	4.59948e-05	5.72022e-05	3.32667e-05	2.89988e-05	3.36418e-05	2.6744e-05	4.16289e-05	1.35312e-05	8.73454e-05	0.000271022	3.34429e-05	4.11997e-05
sp|P35908|K22E_HUMAN	0.00106149	0.00159785	0.00100441	0.00218768	0.000704864	0.00103746	0.00206645	0.00158157	0.000602799	0.00188224	0.000641613	0.000908348	0.000740052	0.00143296	0.000996985	0.00110576	0.000577576	0.00111044	0.00191789	0.000257015	0.00172483	0.00179286	0.00124616	0.000490453	0.000853603	0.00128286	0.000164969	0.000634256	0.00422038	0.00194519
sp|P36955|PEDF_HUMAN	1.96814e-06	1.71063e-06	1.78042e-06	1.03599e-06	9.16491e-07	1.06227e-06	5.55231e-06	4.58559e-07	2.96356e-06	3.71655e-06	4.76849e-06	8.16092e-07	1.29598e-06	1.49973e-06	6.72923e-07	4.61577e-07	9.90526e-07	1.6955e-06	1.32884e-06	1.62197e-06	1.09231e-06	1.02214e-06	1.26461e-06	1.08618e-06	6.94225e-07	9.0753e-07	1.03155e-06	1.11548e-06	1.53676e-06	2.94782e-06
sp|P37173|TGFR2_HUMAN	2.90028e-06	5.96756e-06	6.25271e-07	2.86613e-06	1.98097e-06	2.60187e-06	2.43921e-06	4.1535e-06	2.0724e-06	1.82245e-07	2.53458e-07	1.52582e-06	2.11548e-06	2.28578e-06	2.98814e-06	1.44981e-06	1.22827e-06	4.06716e-06	1.84845e-06	1.47497e-06	2.84522e-06	2.58939e-06	2.40986e-06	2.77386e-06	3.37147e-06	4.55666e-06	7.74577e-07	1.57886e-06	3.23175e-06	2.69448e-06
sp|P37802|TAGL2_HUMAN	1.28206e-05	3.32371e-06	3.49455e-06	3.13695e-06	1.20274e-05	1.23555e-05	4.32264e-05	5.27999e-05	5.06718e-06	2.11307e-06	9.34183e-06	1.65341e-05	9.51406e-06	2.68245e-06	4.57438e-06	5.53595e-06	9.7792e-06	0.000244352	1.83501e-06	4.27661e-07	8.49875e-06	3.24799e-06	1.50711e-05	1.01057e-05	4.71452e-06	2.32909e-05	2.20799e-06	1.58887e-05	1.98524e-05	9.4654e-06
sp|P39060|COIA1_HUMAN	1.70156e-05	1.10344e-05	7.55394e-06	1.17073e-05	8.35214e-06	4.96371e-05	7.83298e-06	4.91006e-06	1.5627e-05	5.1017e-06	1.2663e-05	1.19382e-05	4.86685e-06	1.88527e-05	2.65413e-05	7.82714e-06	3.01928e-06	1.0394e-05	2.44084e-05	2.54865e-06	2.98715e-05	1.25978e-05	8.29252e-06	8.00066e-06	1.92985e-05	2.11231e-05	1.38405e-06	8.07105e-06	1.13675e-05	6.17758e-06
sp|P43251|BTD_HUMAN	6.14472e-06	6.67521e-06	6.66482e-06	5.9505e-06	6.8386e-06	5.93453e-06	7.60334e-06	2.42617e-06	4.99807e-06	3.06319e-06	4.72548e-06	2.89606e-06	2.51946e-06	3.72312e-06	4.74828e-06	1.78678e-06	2.50373e-06	4.09068e-06	5.45075e-06	2.90918e-06	3.48363e-06	4.59597e-06	4.93506e-06	4.20009e-06	3.71079e-06	4.0996e-06	7.34789e-07	3.82255e-06	2.86779e-06	3.4218e-06
sp|P43652|AFAM_HUMAN	1.14746e-06	1.00093e-06	1.1216e-06	1.37755e-06	1.01059e-06	9.41357e-07	1.47543e-06	4.13618e-06	5.91159e-07	1.20095e-06	1.23163e-06	3.14139e-06	2.36119e-06	4.33222e-06	7.08696e-07	4.76348e-06	4.1598e-06	5.18504e-07	1.23936e-06	1.25115e-06	8.48202e-07	2.59372e-06	1.04219e-06	1.02762e-06	7.33334e-07	4.05488e-07	6.55143e-07	9.7842e-07	3.59786e-06	5.33731e-07
sp|P46109|CRKL_HUMAN	2.76221e-06	1.59733e-06	1.31766e-06	7.54338e-07	2.46573e-06	3.69584e-06	1.76303e-05	8.12328e-06	4.40396e-06	8.56964e-07	2.17535e-06	4.63314e-06	3.14473e-06	6.08067e-06	8.84511e-07	4.81572e-06	2.63374e-06	2.49614e-05	8.41469e-07	2.82234e-06	8.80638e-07	8.60688e-07	2.68496e-06	3.28287e-06	9.22825e-07	3.87424e-06	1.5851e-06	5.97155e-06	5.54421e-06	5.99874e-06
sp|P49747|COMP_HUMAN	9.64888e-07	6.25408e-07	2.01619e-06	7.06744e-07	9.09175e-07	1.97909e-06	1.41183e-06	2.02656e-06	2.30719e-06	2.76621e-06	1.8455e-06	1.84912e-06	1.84993e-06	2.64214e-06	2.37433e-06	1.48135e-06	6.02488e-07	4.01342e-07	2.07781e-06	4.06776e-07	2.26941e-06	1.09203e-05	1.8947e-06	2.54833e-06	3.31812e-06	3.28586e-06	9.93951e-07	2.61922e-06	3.02582e-06	4.27504e-06
sp|P49908|SEPP1_HUMAN	3.46577e-06	2.26865e-05	7.20049e-06	1.72227e-05	2.15325e-05	2.12456e-05	3.47705e-05	9.41817e-06	1.55652e-05	1.17064e-05	1.86993e-05	7.12687e-06	4.25316e-06	4.55451e-06	1.16583e-05	2.32895e-06	4.13469e-06	4.5374e-06	8.73222e-06	8.2581e-06	1.57754e-05	1.09303e-05	5.75578e-06	1.20779e-05	2.50097e-05	1.20257e-05	3.49944e-06	4.13348e-05	6.7205e-06	4.24505e-05
sp|P50238|CRIP1_HUMAN	1.0794e-06	3.1878e-06	4.79954e-06	1.57753e-06	3.69764e-06	2.68976e-06	2.88581e-06	2.1378e-06	2.33575e-06	4.43966e-06	1.33381e-06	9.54113e-07	2.87753e-06	1.74183e-06	2.0991e-06	1.1633e-06	1.60823e-06	8.73917e-07	1.4921e-06	1.83351e-06	2.31992e-06	1.58637e-06	1.54067e-06	9.04313e-07	2.05518e-06	1.53863e-06	1.43953e-06	5.05981e-06	3.14381e-06	2.83899e-06
sp|P50552|VASP_HUMAN	8.08571e-06	9.16735e-06	1.91378e-05	2.25759e-06	3.10358e-06	8.92382e-07	1.63817e-05	3.04461e-05	5.06718e-06	2.11307e-06	1.06195e-05	1.32059e-05	1.98452e-06	3.1075e-06	1.79609e-06	3.10354e-07	1.8692e-06	0.000165113	4.16247e-06	2.20359e-06	4.66734e-06	7.72357e-06	7.44411e-06	3.72266e-06	4.26059e-06	1.22555e-05	2.4098e-06	2.7194e-05	1.22277e-05	2.62615e-06
sp|P51884|LUM_HUMAN	8.80414e-05	1.81067e-05	2.27397e-05	1.63057e-06	3.16761e-06	1.08163e-05	1.86833e-06	4.76686e-06	1.38472e-05	5.77248e-06	0.000147823	1.04663e-05	4.34053e-06	6.44384e-06	1.00494e-05	4.71425e-06	2.15472e-06	7.86523e-05	3.23915e-05	1.24486e-05	4.2723e-05	4.82352e-06	1.86647e-05	6.74351e-06	0.000107704	1.88222e-05	2.10459e-06	1.8642e-06	3.06392e-06	2.51114e-05
sp|P54725|RD23A_HUMAN	6.13498e-06	1.00587e-05	4.83801e-05	6.19286e-06	4.50382e-06	6.32757e-07	5.53843e-06	2.82735e-06	3.79462e-05	5.92039e-05	2.23664e-05	6.26697e-06	2.05853e-06	9.56008e-07	4.22609e-05	7.96848e-06	3.44875e-05	1.15716e-05	2.59534e-05	5.0694e-05	4.00024e-06	5.98844e-06	1.65651e-05	3.30664e-05	1.89949e-05	2.66135e-06	7.65623e-05	4.55935e-05	1.83782e-05	6.51802e-06
sp|P55056|APOC4_HUMAN	1.33266e-05	8.00551e-06	1.52047e-06	5.09584e-06	7.7684e-06	1.41743e-05	1.00452e-05	5.65803e-06	8.92981e-06	3.95054e-06	1.9997e-05	5.95983e-06	1.20029e-05	8.62985e-06	1.71329e-06	1.09185e-05	9.28928e-06	2.1541e-05	1.30916e-05	2.26306e-06	6.3834e-06	2.55022e-05	5.44825e-06	2.3119e-06	4.81051e-06	1.69692e-05	3.7025e-06	7.17393e-06	3.0869e-06	7.30879e-06
sp|P55290|CAD13_HUMAN	8.75694e-06	3.61364e-06	6.45719e-06	4.89884e-06	6.57066e-06	6.2983e-06	5.27026e-06	9.70369e-06	7.92975e-06	4.68608e-06	8.30025e-06	5.14784e-06	7.37242e-06	3.86466e-06	6.82703e-06	4.84647e-06	4.89802e-06	1.04434e-05	9.68639e-06	3.41333e-06	7.23148e-06	1.06138e-05	7.57822e-06	7.14616e-06	1.93716e-05	7.97177e-06	1.73564e-06	8.53353e-06	9.99876e-06	4.19431e-06
sp|P55899|FCGRN_HUMAN	2.9838e-06	4.86273e-06	7.52669e-06	2.57417e-06	2.09148e-06	2.22449e-06	3.88079e-06	1.14612e-06	2.75926e-06	1.93921e-06	4.03102e-06	1.2859e-06	1.16902e-06	1.49719e-06	3.68983e-06	1.88418e-06	7.08225e-07	1.16328e-06	2.55678e-06	2.10484e-06	2.81079e-06	1.12893e-06	2.77798e-06	2.98999e-06	2.77819e-06	2.42721e-06	1.26357e-06	2.63398e-06	2.81297e-06	2.47345e-06
sp|P58546|MTPN_HUMAN	3.05469e-05	2.79121e-05	3.82742e-05	1.40961e-05	2.11098e-05	4.94578e-06	8.76735e-05	5.4384e-05	4.87945e-05	3.51513e-05	3.4425e-05	1.60755e-05	1.212e-05	5.0555e-06	3.37994e-05	1.06928e-05	2.71333e-05	0.000237409	3.99129e-05	3.54161e-05	1.47766e-05	1.18696e-05	1.56798e-05	2.29913e-05	2.17862e-05	4.36916e-06	7.41145e-05	9.71155e-05	1.20288e-05	1.61037e-05
sp|P59665|DEF1_HUMAN	1.0817e-05	5.58005e-06	4.21179e-06	3.50015e-06	1.82776e-06	3.62244e-06	5.37299e-06	4.24854e-06	1.2455e-06	3.88393e-06	3.30067e-06	4.30841e-06	2.72611e-06	1.1655e-05	2.99582e-06	8.77408e-07	1.82033e-06	5.36683e-06	1.49404e-06	1.20002e-05	6.42257e-06	5.2913e-06	1.29518e-06	3.14596e-06	2.64926e-06	2.80883e-06	9.01893e-07	7.75829e-06	1.72046e-06	9.35229e-06
sp|P59768|GBG2_HUMAN	1.88965e-06	5.08334e-06	1.88034e-06	1.70494e-06	2.40208e-06	3.07374e-06	3.76932e-06	2.78367e-06	2.14835e-06	1.60019e-06	2.37684e-06	7.9539e-07	1.07052e-06	2.02702e-06	2.0074e-06	1.05425e-06	1.13705e-06	1.7846e-06	2.24191e-06	1.27262e-06	1.44774e-06	2.60266e-06	8.27223e-07	1.04789e-06	1.52899e-06	1.38418e-06	1.94724e-06	2.36623e-06	1.6306e-06	2.39853e-06
sp|P60660|MYL6_HUMAN	8.87859e-06	3.37798e-05	4.53261e-06	1.02455e-05	1.48043e-05	1.40562e-06	4.7932e-05	5.12119e-05	5.48692e-06	1.76131e-05	3.80116e-05	1.42129e-05	1.25506e-05	4.05607e-06	1.05323e-05	3.50281e-06	8.79536e-06	8.71114e-05	2.62783e-05	4.91674e-06	2.67009e-05	1.48896e-05	1.20757e-05	2.20369e-06	2.01198e-05	2.00506e-06	2.74913e-06	0.000102107	6.69337e-06	3.02708e-05
sp|P60709|ACTB_HUMAN	2.8528e-06	7.29338e-06	4.11152e-06	4.50049e-06	9.94554e-06	7.71004e-06	1.4829e-05	9.78897e-06	1.28153e-05	9.84135e-06	3.21597e-05	6.55152e-06	5.41576e-06	1.20494e-05	6.10727e-06	5.8792e-06	4.3773e-06	1.68762e-05	5.98136e-06	4.21423e-06	7.84136e-06	8.93838e-06	3.61066e-06	6.01644e-06	3.5858e-06	6.64041e-06	1.1141e-06	1.57477e-05	4.28076e-06	5.71029e-06
sp|P60985|KTDAP_HUMAN	1.33568e-05	4.58893e-05	2.8373e-05	1.5615e-05	1.32791e-05	2.99387e-05	5.22625e-05	2.34493e-05	1.40974e-05	1.47992e-05	5.29e-06	6.76341e-05	2.6383e-05	1.1295e-05	1.44648e-06	2.86768e-05	8.09423e-05	1.62966e-05	1.10522e-05	2.75234e-05	6.20866e-05	1.87624e-05	3.23719e-05	1.9775e-05	2.68527e-05	1.79165e-05	4.36439e-06	2.53645e-05	3.73966e-05	3.97256e-05
sp|P61769|B2MG_HUMAN	0.000210706	0.000255598	0.00013153	0.000117595	0.000234814	0.000187009	0.000342763	0.000138209	0.000121909	0.000159406	0.000166563	0.000146479	0.000105044	0.000131027	0.000103115	8.60274e-05	0.000116241	0.000137646	0.000144321	0.00013359	0.000111032	0.000113356	0.0001394	0.000110591	0.000169899	0.000194263	2.09714e-05	0.000107106	0.000146959	0.00013757
sp|P61970|NTF2_HUMAN	6.80152e-06	1.57489e-05	0.000118437	1.43544e-05	2.38639e-05	3.20247e-06	1.20714e-05	1.01544e-05	8.72525e-05	0.00014696	9.41772e-05	5.60839e-06	1.61433e-05	1.48517e-05	9.09437e-05	1.05456e-05	6.8308e-05	4.84812e-05	0.000101702	0.000115305	1.17213e-05	8.98337e-06	3.39316e-05	8.26924e-05	5.64424e-05	1.32689e-05	0.00019358	0.00014517	3.62736e-05	2.3609e-05
sp|P62158|CALM_HUMAN	4.09886e-06	6.62467e-06	5.0029e-06	1.0425e-05	1.1929e-05	7.11427e-06	1.65809e-05	2.05662e-05	7.28158e-06	1.05449e-05	3.14299e-05	5.74487e-06	6.81319e-06	7.35789e-06	1.79777e-05	2.47299e-06	7.75448e-06	7.09682e-05	7.27828e-06	4.92517e-06	1.56381e-05	6.40554e-06	3.01368e-06	4.91073e-06	1.03513e-05	4.71762e-06	1.82909e-05	7.17384e-05	5.49466e-06	1.47367e-05
sp|P62937|PPIA_HUMAN	2.76907e-06	6.09352e-06	1.05854e-05	6.17492e-06	4.82708e-06	7.74062e-07	2.29493e-06	1.2714e-05	9.89408e-06	3.93255e-06	2.10295e-05	2.13795e-06	1.85826e-06	5.23116e-07	6.82867e-06	3.97723e-06	9.77928e-06	4.41193e-05	1.02937e-05	1.0442e-05	2.61018e-06	9.64845e-07	2.50657e-06	7.24994e-06	7.22172e-06	2.59487e-06	2.51687e-05	2.39849e-05	5.30441e-06	1.63756e-06
sp|P62979|RS27A_HUMAN	4.50662e-05	9.35578e-05	0.000207851	8.50447e-05	8.39381e-05	3.65803e-05	0.000140672	0.000242328	0.000259152	0.000341905	0.000288275	5.85924e-05	5.39672e-05	6.05446e-05	0.000240105	7.65883e-05	0.000175026	0.000174989	0.000166061	0.000259421	0.000117445	9.97e-05	0.000108106	0.000168511	0.00013925	4.93486e-05	0.000515853	0.000290672	0.000122142	9.42133e-05
sp|P63241|IF5A1_HUMAN	1.84658e-06	3.89595e-06	2.4318e-05	4.30163e-07	2.18572e-06	2.15221e-06	3.48935e-06	1.39033e-06	1.29078e-06	2.64824e-06	4.11838e-06	1.53928e-06	1.54695e-06	2.53357e-06	1.84887e-06	4.36762e-07	6.3251e-07	1.50012e-06	5.16044e-07	1.05642e-06	8.7875e-07	3.69905e-06	2.32945e-06	2.61726e-06	2.76093e-06	2.1887e-06	4.92515e-06	1.20228e-06	2.80436e-06	2.77102e-06
sp|P68104|EF1A1_HUMAN	7.17737e-06	1.25531e-05	8.79363e-06	3.7467e-06	4.82193e-06	7.50859e-06	3.59328e-05	8.82108e-06	8.69333e-06	2.78988e-05	2.46651e-05	8.3264e-06	2.33379e-05	5.54621e-05	2.20954e-06	5.56108e-06	4.40288e-06	3.42941e-05	1.00473e-05	6.28077e-06	1.45243e-05	8.6163e-06	6.50603e-06	3.21179e-06	1.72055e-05	1.15412e-05	3.06432e-06	8.79355e-06	3.08811e-06	2.62932e-05
sp|P68871|HBB_HUMAN	0.0274723	0.139295	0.198994	0.0909587	0.0961465	0.0221551	0.0656674	0.0639423	0.129137	0.155922	0.18581	0.0193603	0.0349309	0.0475569	0.0772898	0.0425927	0.0740807	0.105477	0.14512	0.0696061	0.0606236	0.0822726	0.117298	0.173669	0.10468	0.049411	0.503144	0.124241	0.124934	0.0833769
sp|P69891|HBG1_HUMAN	4.14519e-06	5.11343e-05	0.000114566	0.000115516	3.6399e-05	4.5637e-05	1.50947e-05	7.14097e-05	7.76172e-05	0.000194697	0.000153553	2.56634e-05	2.0267e-05	0.00013481	0.000459736	3.2221e-05	0.000217495	0.000221725	0.000100447	0.000124514	4.17881e-05	4.92913e-05	5.08348e-05	0.000321531	8.17842e-05	9.80122e-05	0.000208244	0.000176779	2.22871e-05	1.7331e-05
sp|P69892|HBG2_HUMAN	2.21313e-06	2.04353e-05	7.95714e-06	6.22395e-06	9.43272e-06	4.82096e-06	9.30773e-06	5.67285e-06	3.62162e-06	1.31897e-05	1.1199e-05	1.26866e-06	7.47942e-06	3.21707e-06	8.08051e-05	1.63603e-05	0.000168791	1.26875e-05	5.57037e-05	4.42236e-06	4.40669e-06	1.63752e-05	2.25632e-06	2.64429e-05	2.76492e-06	6.73069e-06	1.65618e-05	4.20661e-06	6.8244e-06	1.03319e-05
sp|P69905|HBA_HUMAN	0.00909201	0.0676012	0.0753323	0.0412987	0.0565425	0.0207531	0.0420238	0.0200578	0.0539722	0.0842127	0.13887	0.0116816	0.0292481	0.0160137	0.0423361	0.0177019	0.0421845	0.0332064	0.0653899	0.089261	0.0144475	0.019529	0.0934732	0.120655	0.0697762	0.0357931	0.0449707	0.151441	0.113006	0.0421042
sp|P80723|BASP1_HUMAN	8.58059e-06	1.00337e-05	2.74227e-06	1.12323e-05	5.98311e-06	1.11531e-05	1.30276e-05	4.35013e-06	1.44615e-06	1.75723e-06	1.5247e-05	8.75066e-07	1.24389e-06	1.29046e-06	7.67073e-06	1.77286e-06	7.6055e-07	1.04014e-05	1.72529e-06	4.64572e-06	7.18477e-06	6.61101e-06	6.86254e-07	4.45332e-06	1.64508e-06	1.45258e-06	2.93273e-05	1.32269e-05	4.30485e-06	2.11531e-06
sp|Q02413|DSG1_HUMAN	2.48908e-06	2.33586e-05	8.36708e-06	6.0502e-05	2.7219e-06	5.76613e-06	4.5099e-05	4.89397e-05	1.41341e-06	4.58927e-05	5.16971e-06	2.57193e-05	1.9091e-06	3.07864e-05	5.49706e-05	4.01905e-06	1.49408e-06	5.75334e-05	0.000120175	7.741e-06	3.23538e-05	4.1807e-05	8.55372e-06	6.07305e-06	5.52636e-06	2.85835e-05	4.17515e-07	1.0961e-06	2.24223e-05	3.6995e-05
sp|Q02747|GUC2A_HUMAN	3.36345e-05	2.70225e-05	1.02017e-05	1.25842e-05	1.53763e-05	1.58869e-05	1.04986e-05	2.46901e-05	1.3299e-05	1.39155e-05	1.92623e-05	1.37178e-05	1.12508e-05	1.9675e-05	1.16169e-05	1.2424e-05	1.76072e-05	1.50657e-05	2.66151e-05	1.32542e-05	6.43402e-06	3.89966e-05	1.45172e-05	1.26883e-05	2.69281e-05	2.53902e-05	5.51369e-06	1.36102e-05	3.09987e-05	1.61459e-05
sp|Q04695|K1C17_HUMAN	4.88738e-06	1.62492e-05	4.13926e-06	3.093e-06	4.13406e-06	3.92679e-06	8.87472e-06	3.27351e-06	4.95955e-06	2.9677e-06	8.88487e-06	9.83119e-06	4.49166e-06	1.72801e-06	8.3734e-06	4.50854e-06	9.91439e-07	7.31682e-06	6.50077e-06	6.27357e-06	6.63005e-06	6.628e-05	5.3327e-06	2.44653e-06	2.52294e-06	1.94433e-06	5.83168e-06	8.47304e-06	1.89818e-06	2.29456e-05
sp|Q04721|NOTC2_HUMAN	1.44139e-05	1.90064e-05	2.33237e-05	1.9946e-05	1.22442e-05	2.04615e-05	8.42812e-06	4.72992e-06	2.39454e-05	9.9688e-07	1.13747e-05	1.62287e-05	2.10033e-05	1.13479e-05	3.29967e-05	1.86369e-05	6.34993e-06	6.91225e-06	6.23128e-06	1.00454e-05	2.89556e-06	7.64066e-06	1.20772e-05	1.85568e-05	1.83534e-05	1.74966e-05	2.55411e-07	2.51209e-06	1.26679e-05	1.38188e-05
sp|Q07654|TFF3_HUMAN	3.54528e-05	3.86765e-05	1.02046e-05	3.50097e-05	2.75055e-05	5.47577e-05	4.98604e-05	4.27112e-05	2.98268e-05	2.25368e-05	2.5144e-05	3.97125e-05	5.0098e-05	2.82522e-05	2.99023e-05	6.91412e-06	3.35078e-05	4.32981e-05	2.82699e-06	6.9997e-05	4.57873e-05	2.52499e-05	4.08514e-05	3.35656e-05	3.27203e-05	8.97856e-05	8.51383e-06	2.40253e-05	3.91415e-05	3.38009e-05
sp|Q08188|TGM3_HUMAN	7.23563e-06	4.41588e-06	1.23347e-06	6.34855e-06	2.66549e-06	3.69328e-06	2.85205e-06	2.23787e-06	2.66444e-06	2.56764e-06	3.21345e-07	1.84814e-06	1.7448e-06	2.60568e-06	2.62076e-06	3.07524e-06	1.69505e-06	5.15484e-06	1.14305e-05	2.81397e-06	3.66227e-06	2.69383e-06	2.98702e-06	2.49197e-06	2.66296e-06	2.76624e-06	2.67424e-07	5.45601e-06	8.72513e-06	5.85524e-07
sp|Q08380|LG3BP_HUMAN	0.000187111	8.65029e-05	6.94229e-05	0.0001037	0.000251819	0.000151862	0.000212595	4.03258e-05	8.89354e-05	0.00015002	4.13532e-05	0.000146211	2.04725e-05	7.11224e-05	5.16038e-05	8.44007e-05	0.000102117	5.65315e-05	4.94239e-05	5.17532e-05	4.32708e-05	0.000154083	0.000108842	5.50087e-05	0.000153472	0.00054814	6.28088e-06	0.00014572	0.000251577	0.000345028
sp|Q08554|DSC1_HUMAN	5.03268e-06	1.95701e-05	3.0381e-06	1.10906e-05	3.98566e-06	5.40471e-06	1.39563e-05	1.32686e-05	8.9822e-07	4.47284e-06	4.96376e-06	6.56432e-06	2.10097e-06	6.70245e-06	6.88956e-06	8.95424e-06	2.18065e-06	1.0998e-05	1.78499e-05	1.02178e-07	7.9257e-06	1.0036e-05	9.53428e-06	5.96797e-06	5.9649e-06	1.62036e-05	2.61527e-07	6.65148e-07	1.15081e-05	7.57023e-06
sp|Q09666|AHNK_HUMAN	1.04888e-05	1.3905e-05	4.50776e-06	7.28596e-06	1.32935e-05	1.05773e-05	2.362e-05	2.46841e-05	4.42799e-06	7.86443e-06	1.10891e-05	7.88613e-06	6.31518e-06	1.74594e-05	7.95272e-06	7.29034e-06	6.05792e-06	7.71916e-06	9.52658e-06	5.73466e-06	8.42353e-06	1.95187e-05	1.58376e-05	8.25443e-06	1.13203e-05	1.39378e-05	1.36979e-06	2.18187e-05	7.79039e-06	1.22999e-05
sp|Q0VD83|APOBR_HUMAN	4.92303e-07	2.23879e-06	1.57089e-06	4.76409e-07	1.36658e-06	1.12321e-06	2.60618e-06	1.15592e-06	1.53558e-06	1.80479e-06	3.07319e-06	7.67759e-07	6.88982e-07	1.04974e-06	4.97959e-07	6.0072e-07	5.19187e-07	4.38332e-07	1.57555e-06	4.55808e-07	7.40052e-07	9.81806e-07	1.40374e-06	1.13374e-06	9.30894e-07	4.01797e-07	7.31126e-07	2.88685e-06	1.21535e-06	8.70759e-07
sp|Q12805|FBLN3_HUMAN	1.12356e-05	4.22662e-05	3.13685e-05	1.90965e-05	2.40157e-05	4.37684e-05	2.91013e-05	1.37595e-05	3.93544e-05	1.8318e-05	5.01458e-05	1.8389e-05	1.59468e-05	1.04963e-05	1.56868e-06	1.273e-05	1.96282e-05	1.38209e-05	1.11107e-05	1.19265e-05	2.18106e-05	6.92489e-06	1.66432e-05	2.07288e-05	3.5416e-05	2.40508e-05	5.57325e-06	2.33063e-05	1.34163e-05	8.06298e-05
sp|Q12907|LMAN2_HUMAN	1.5536e-06	2.87463e-06	1.40422e-06	1.54072e-06	1.18979e-06	1.56478e-06	3.46081e-06	2.5104e-06	1.31455e-06	1.61885e-06	2.0998e-06	7.34424e-07	1.2971e-06	1.37227e-06	1.21233e-06	7.722e-07	1.82563e-06	2.28385e-06	1.26187e-06	1.20098e-06	3.21518e-06	5.51211e-07	1.26513e-06	1.19985e-06	1.35099e-06	1.92194e-06	4.48188e-07	3.80809e-06	1.24757e-06	1.61388e-06
sp|Q13201|MMRN1_HUMAN	3.37566e-05	4.58376e-05	2.94557e-05	4.49082e-05	6.64514e-05	1.97361e-05	5.83764e-05	7.7662e-05	2.02954e-05	2.47242e-05	1.63833e-05	1.48098e-05	4.53101e-05	8.70567e-05	2.45023e-05	1.23631e-05	4.32289e-05	6.16927e-05	3.94071e-05	3.05799e-05	2.37488e-05	6.15044e-05	5.73557e-05	7.50477e-05	6.56004e-05	8.41697e-05	9.61167e-06	7.96203e-05	7.50865e-05	6.60705e-05
sp|Q13228|SBP1_HUMAN	1.1388e-05	7.2754e-06	2.21541e-06	4.97616e-06	7.97563e-06	4.97094e-06	8.38245e-06	8.60189e-06	7.11889e-06	6.65388e-06	7.71108e-06	6.47573e-06	3.97724e-06	8.68516e-06	8.52444e-06	2.58888e-06	2.86029e-06	1.08795e-05	1.20144e-05	1.21621e-05	6.63903e-06	6.39075e-06	6.79228e-06	1.18113e-05	1.19612e-05	7.03104e-06	1.4761e-06	4.28853e-06	8.02217e-06	2.54774e-06
sp|Q13332|PTPRS_HUMAN	3.65572e-06	3.57909e-06	2.68015e-06	2.16759e-06	1.84364e-06	3.96441e-06	7.39635e-06	2.05195e-06	2.3026e-06	2.03285e-06	2.51256e-06	2.48146e-06	1.68806e-06	5.33253e-06	3.26579e-06	1.93606e-06	2.58116e-06	3.93177e-06	4.17024e-06	3.08902e-06	1.35022e-06	2.91795e-06	2.85176e-06	2.70378e-06	2.30445e-06	1.76515e-06	9.12646e-07	3.97374e-06	6.41169e-06	3.60032e-06
sp|Q13421|MSLN_HUMAN	2.85148e-05	1.57965e-05	4.28957e-05	1.88928e-05	1.44914e-05	2.09194e-05	2.3401e-05	4.89386e-05	5.803e-05	2.79082e-05	2.55548e-05	3.87831e-05	4.21147e-05	2.7709e-05	3.3204e-05	1.52414e-05	5.11352e-05	2.74854e-05	4.50343e-05	2.86558e-05	4.1578e-05	5.75029e-05	3.46691e-05	4.37413e-05	5.81449e-05	2.76979e-05	1.08599e-05	3.22173e-05	6.32223e-05	7.85573e-06
sp|Q13790|APOF_HUMAN	0.00563587	0.00906772	0.00647796	0.000218697	0.00257292	0.00512635	0.000581918	0.00427313	0.00434613	0.00191025	0.00448757	0.00328995	0.00372897	0.00513323	0.0053194	0.00357798	0.00415923	0.00417044	0.00658072	0.00112314	0.00469649	0.00455705	0.00191777	0.00456667	0.00153972	0.00359254	0.00109952	0.00304697	0.00424643	0.00256031
sp|Q13835|PKP1_HUMAN	1.28217e-06	2.37084e-06	1.45672e-06	8.77398e-07	1.4366e-06	4.27921e-07	7.79447e-07	1.73225e-06	1.35708e-06	1.12938e-06	2.82961e-07	1.04674e-06	1.18185e-06	4.70099e-07	1.08854e-06	8.97697e-07	2.02122e-07	1.11086e-06	1.39428e-06	1.44479e-06	9.89499e-07	1.0289e-06	6.06413e-07	1.16016e-06	1.82672e-06	1.70543e-06	2.91255e-07	2.24612e-07	6.36835e-07	1.12314e-06
sp|Q13867|BLMH_HUMAN	3.65782e-06	5.09874e-06	4.34151e-06	4.68226e-06	2.69366e-06	3.70004e-06	5.17821e-06	5.68609e-06	3.09981e-06	3.04244e-06	6.12498e-06	4.51856e-06	3.71732e-06	9.20991e-06	3.14077e-06	2.62737e-06	2.94588e-06	4.25759e-06	9.62728e-06	2.80037e-06	4.13691e-06	4.2012e-06	5.06854e-06	2.24363e-06	2.51569e-06	3.71544e-06	8.50455e-06	4.18369e-06	4.87404e-07	5.29301e-06
sp|Q14112|NID2_HUMAN	9.1546e-05	6.20814e-05	3.87469e-05	6.8044e-05	4.13136e-05	3.96227e-05	0.000118107	5.4899e-05	4.74762e-05	5.49505e-05	6.02762e-05	3.14063e-05	3.07552e-05	9.73241e-05	4.51298e-05	6.40371e-05	3.75999e-05	9.44905e-05	7.63619e-05	4.9226e-05	0.000116421	5.8946e-05	6.20216e-05	3.21084e-05	0.000118198	0.000112836	8.93184e-06	0.000101875	3.61327e-05	3.91585e-05
sp|Q14118|DAG1_HUMAN	3.08141e-06	5.99251e-06	1.10535e-05	3.71252e-06	5.41922e-06	4.89073e-06	3.27299e-06	1.16699e-05	6.92831e-06	3.40374e-07	1.51856e-05	7.87812e-06	1.73472e-06	1.24712e-06	4.61438e-06	2.94302e-06	1.44021e-06	9.72672e-06	1.15817e-05	1.01246e-06	8.19035e-06	2.76529e-06	3.8776e-06	6.56867e-06	8.08999e-06	7.01061e-06	1.82912e-07	1.00643e-05	2.6883e-06	1.06866e-06
sp|Q14247|SRC8_HUMAN	2.44104e-05	1.7924e-05	8.62135e-06	7.03929e-06	1.42319e-05	1.25473e-05	7.71068e-05	5.18833e-05	5.06718e-06	2.36496e-06	9.34821e-06	3.40681e-05	9.52107e-06	6.4123e-06	4.20975e-06	5.00567e-06	9.25648e-06	0.000174877	5.53677e-06	1.54071e-05	4.44641e-06	1.07475e-05	8.9703e-06	8.69648e-06	1.24323e-07	1.53514e-05	2.20799e-06	1.06164e-05	1.09842e-05	1.00287e-05
sp|Q14624|ITIH4_HUMAN	0.000468794	0.00103791	0.000454275	0.000494158	0.000804717	0.00102813	0.00148555	0.000602064	0.000816222	0.000703915	0.00174932	0.000227482	0.000431575	0.000470982	0.00141969	0.000243752	0.000356495	0.00045706	0.000857255	0.000913634	0.000968252	0.000790957	0.0005298	0.000573153	0.0007108	0.000718885	6.42801e-05	0.00117954	0.000444221	0.00262487
sp|Q14766|LTBP1_HUMAN	3.79038e-06	1.4061e-05	1.64474e-05	9.89314e-06	1.98269e-05	7.24808e-06	1.17814e-05	1.86199e-06	3.17993e-06	3.78152e-06	5.60583e-06	2.93151e-06	5.3112e-07	3.43027e-06	4.21294e-06	2.70512e-06	2.33154e-06	5.20347e-06	1.08212e-06	5.45476e-06	4.2422e-06	1.83101e-06	3.97134e-06	3.10522e-06	6.14817e-06	3.32802e-06	1.42959e-06	1.13027e-05	3.32544e-06	1.10594e-05
sp|Q15485|FCN2_HUMAN	1.34732e-05	9.68227e-06	2.45157e-05	8.17706e-06	1.1836e-05	1.70618e-05	2.0499e-05	1.61568e-05	4.43183e-06	5.25125e-06	8.73931e-06	1.22039e-05	6.4992e-06	3.46194e-05	9.95356e-06	8.35199e-06	1.30417e-05	1.98363e-05	1.35751e-05	4.7482e-06	2.65909e-05	1.5688e-05	5.95846e-06	8.31637e-06	1.08783e-05	8.59991e-06	3.37932e-06	1.81909e-05	1.34345e-05	5.88014e-06
sp|Q15517|CDSN_HUMAN	8.89707e-06	2.04179e-05	4.11856e-06	1.19032e-05	1.26422e-05	1.04322e-05	3.32722e-05	1.88741e-05	2.70118e-06	1.43177e-05	7.10334e-06	1.07723e-05	1.50702e-05	1.51551e-05	1.2819e-05	1.28084e-05	5.58304e-06	1.44572e-05	2.29996e-05	3.85791e-07	1.13481e-05	1.76728e-05	1.5562e-05	9.76417e-06	9.52591e-06	1.32129e-05	2.04102e-06	5.00693e-06	2.48946e-05	1.38653e-05
sp|Q15848|ADIPO_HUMAN	8.14371e-06	7.42374e-06	4.10971e-05	8.30833e-06	7.34376e-06	1.56199e-05	9.81568e-06	1.60665e-05	1.28727e-05	1.36812e-05	9.65915e-05	3.74471e-06	9.63899e-06	5.26988e-05	9.77663e-06	6.36416e-06	6.18042e-06	6.77082e-06	9.80917e-06	5.29296e-06	1.56225e-05	1.1784e-05	5.29377e-06	7.43227e-06	7.6231e-06	8.58004e-06	1.72815e-06	5.36788e-06	1.08167e-05	1.1395e-05
sp|Q15942|ZYX_HUMAN	3.99684e-05	1.85141e-05	1.09017e-05	9.70582e-06	1.59232e-05	4.6773e-06	0.000103159	0.000148171	1.25747e-05	7.32359e-06	2.56275e-05	4.10019e-05	3.90632e-06	4.26805e-06	7.72184e-06	1.14427e-06	1.4749e-06	0.000234126	1.78751e-05	3.15098e-06	2.08903e-05	2.205e-05	2.45052e-06	1.48069e-06	1.45585e-05	3.42869e-06	1.68582e-05	0.000135626	5.64166e-06	2.3707e-05
sp|Q16270|IBP7_HUMAN	1.31638e-06	6.85261e-07	4.15e-07	5.01573e-07	6.98629e-07	3.96123e-07	2.80406e-06	2.14324e-06	3.48499e-07	6.45969e-07	1.0929e-06	4.23558e-07	9.79673e-07	2.40979e-07	2.0372e-07	3.90167e-07	9.90526e-07	1.23146e-06	5.75487e-07	1.10964e-06	7.96763e-07	1.26834e-06	1.19559e-06	5.10831e-07	1.76646e-06	2.12085e-06	7.16024e-07	5.28956e-07	1.01692e-06	1.36635e-06
sp|Q16610|ECM1_HUMAN	8.14483e-06	1.63248e-05	1.12558e-05	1.39167e-05	8.96943e-06	1.13122e-05	1.6021e-05	6.46226e-06	7.25301e-07	7.36944e-06	5.03418e-06	7.47343e-06	4.99832e-06	1.79216e-05	5.05666e-06	6.34027e-06	5.3643e-06	5.48992e-06	5.99434e-06	6.3619e-06	8.53301e-06	2.32027e-06	4.34793e-06	7.71036e-06	8.36497e-06	1.39821e-05	1.51145e-06	1.23025e-05	6.42535e-06	1.13081e-05
sp|Q5D862|FILA2_HUMAN	8.60605e-06	1.19934e-05	1.33846e-05	1.3103e-05	6.91587e-06	7.01585e-06	1.62431e-05	2.10498e-05	6.71293e-06	2.73579e-05	7.04043e-06	1.06453e-05	6.31607e-06	1.50393e-05	9.4579e-06	8.37473e-06	5.68355e-06	9.61006e-06	3.19934e-05	1.47608e-05	1.15939e-05	9.76427e-06	1.41845e-05	1.36616e-05	9.70513e-06	1.22222e-05	4.72131e-06	1.29749e-05	4.89686e-05	2.28293e-05
sp|Q5T750|XP32_HUMAN	1.72478e-05	1.49736e-05	7.66269e-06	1.72205e-05	7.28373e-06	1.1817e-05	3.01047e-05	2.39525e-05	6.25923e-06	1.51438e-05	7.23215e-06	1.59582e-05	1.16699e-05	3.37692e-05	1.15131e-05	9.16849e-06	7.98637e-06	1.86466e-05	2.83362e-05	4.7255e-06	2.59341e-05	2.4919e-05	2.03065e-05	7.37278e-06	1.12317e-05	1.35477e-05	6.05812e-06	9.13231e-06	4.3412e-05	2.09669e-05
sp|Q68CJ9|CR3L3_HUMAN	5.33936e-06	7.04161e-06	2.23712e-06	2.31841e-06	2.18329e-06	3.41115e-06	6.53713e-06	3.67649e-06	3.56192e-06	1.5648e-06	1.57206e-06	1.86275e-06	2.63901e-06	1.70527e-06	2.43748e-06	1.45337e-05	1.60397e-06	1.5941e-06	2.36344e-06	2.33276e-06	1.53539e-06	1.40626e-06	2.70387e-06	2.29002e-06	2.59692e-06	2.13986e-06	2.40156e-06	2.58406e-06	2.01201e-06	1.89976e-06
sp|Q6E0U4|DMKN_HUMAN	6.88654e-06	1.13545e-05	5.8245e-06	4.25651e-06	3.24622e-06	7.96942e-06	1.86291e-05	4.64237e-06	5.2908e-06	7.40692e-06	1.22009e-05	1.16243e-05	4.40858e-06	1.00554e-05	4.0013e-06	4.88815e-06	9.20081e-06	9.43458e-06	6.69722e-06	8.80003e-06	5.39264e-06	6.37374e-06	3.5612e-06	6.28538e-06	1.00948e-05	1.0884e-05	2.12204e-06	3.15276e-06	7.57719e-06	4.72903e-06
sp|Q6UWP8|SBSN_HUMAN	2.27919e-05	5.08366e-05	7.37513e-06	9.61111e-06	2.19775e-05	1.17937e-05	3.40285e-05	2.29846e-05	4.68213e-06	7.4036e-06	5.16174e-06	8.15087e-06	1.38026e-05	1.6357e-05	8.51409e-06	3.20661e-06	1.45808e-05	1.55743e-05	1.0286e-05	1.45992e-05	5.16723e-06	3.06757e-05	1.69927e-05	7.75878e-06	1.60789e-05	3.16247e-05	1.83362e-05	2.01865e-05	3.57429e-05	2.23756e-05
sp|Q6UY14|ATL4_HUMAN	4.26948e-05	0.000132192	3.16861e-05	3.47727e-05	5.40597e-05	8.37598e-05	0.000108697	5.25356e-05	5.49962e-05	7.59543e-05	5.96304e-05	6.33362e-05	5.17382e-05	9.34063e-05	4.36502e-05	5.3092e-05	4.13287e-05	2.8609e-05	3.68597e-05	5.14876e-05	1.59064e-05	3.99373e-05	3.97052e-05	6.33634e-05	5.66251e-05	6.12626e-05	1.13128e-05	3.4074e-05	9.06148e-05	9.90556e-05
sp|Q6YHK3|CD109_HUMAN	1.41351e-06	5.47338e-06	2.62557e-06	3.84546e-06	2.19884e-06	4.7532e-06	2.83606e-06	1.84936e-06	1.86254e-06	1.21208e-06	2.4406e-06	2.15926e-06	1.24036e-06	1.2407e-06	3.03615e-06	1.66063e-06	3.67496e-07	7.87394e-07	1.7046e-06	1.59876e-06	2.70934e-06	1.97729e-06	1.59176e-06	2.34973e-06	2.39411e-06	2.56957e-06	4.11623e-07	9.59353e-07	1.89307e-06	5.65162e-07
sp|Q8IWL1|SFPA2_HUMAN	1.38001e-06	2.53423e-06	7.71658e-07	1.10249e-06	1.16839e-06	1.33958e-06	3.3221e-06	2.02452e-06	1.35708e-06	1.90809e-06	8.80475e-07	4.31285e-07	1.41718e-06	1.86931e-06	9.57886e-07	1.16726e-06	1.24031e-06	1.08125e-06	1.59596e-06	1.93928e-06	4.00833e-06	1.7722e-06	1.42656e-06	1.27109e-06	2.17657e-06	1.84753e-06	8.49193e-07	1.66487e-06	1.53676e-06	2.39978e-06
sp|Q8IWU5|SULF2_HUMAN	3.22109e-06	3.04103e-06	3.88744e-06	2.70677e-06	2.50623e-06	3.32736e-06	5.08855e-06	3.60242e-06	2.96865e-06	2.24011e-06	2.8657e-06	1.6778e-06	1.93781e-06	3.58725e-06	3.63704e-06	1.15188e-06	1.29743e-06	2.35986e-06	3.32633e-06	1.30435e-06	2.72145e-06	5.97529e-06	3.93697e-06	6.05267e-06	4.1595e-06	4.64007e-06	7.34789e-07	4.6633e-06	5.71832e-06	3.44263e-06
sp|Q8N1N4|K2C78_HUMAN	0.000360847	0.000665126	0.000452737	0.000541553	0.00035293	0.000408045	0.00113051	0.000494525	0.000200614	0.00064948	2.07475e-05	0.000538214	0.000279617	0.000704346	0.000452039	0.000309319	0.000187648	0.000559465	0.000781511	0.000118693	0.000642738	0.000773961	0.000500766	0.000305969	0.000331848	0.000474067	9.15549e-05	1.08323e-05	0.000552558	0.000692302
sp|Q96EE4|CC126_HUMAN	4.50725e-05	2.84457e-06	3.22852e-05	3.25585e-05	3.53546e-05	9.63931e-05	1.5085e-05	3.45954e-05	3.97565e-05	3.83256e-05	3.142e-05	2.89748e-05	3.62203e-05	5.4032e-05	3.66571e-05	2.49766e-05	3.31552e-05	2.87852e-05	3.90824e-05	4.43471e-05	4.17019e-05	3.63873e-05	3.78012e-05	3.60642e-05	1.54297e-05	2.17166e-05	1.17771e-05	3.33519e-05	3.66104e-05	3.78258e-05
sp|Q96FE7|P3IP1_HUMAN	1.17841e-05	7.02226e-06	2.03113e-06	1.47128e-06	4.14732e-06	2.07054e-06	6.39775e-06	7.92411e-06	7.80859e-06	3.808e-06	2.16506e-06	2.47051e-06	3.90648e-06	4.57376e-06	2.49063e-06	2.56562e-06	3.62277e-06	3.38241e-06	7.06801e-06	3.01782e-06	2.73164e-06	6.91225e-06	4.50219e-06	4.18413e-06	4.59709e-06	5.1037e-06	1.02742e-06	4.79518e-06	7.58331e-06	2.23677e-06
sp|Q96NL3|ZN599_HUMAN	5.5824e-06	1.42759e-05	3.31003e-05	1.92859e-05	1.77474e-05	1.24162e-05	1.19528e-05	2.148e-05	1.11744e-05	3.01515e-05	2.23983e-06	0.000572199	7.69147e-06	8.40487e-06	4.30157e-06	3.01766e-05	7.39386e-06	1.60503e-05	2.78509e-05	0.00018256	1.53317e-05	8.79675e-06	1.12813e-05	7.5678e-06	3.38264e-05	1.4827e-05	8.29146e-06	9.64662e-06	4.61902e-05	1.40446e-05
sp|Q96PD5|PGRP2_HUMAN	3.73675e-05	2.51507e-05	3.43846e-05	1.21846e-05	5.74843e-06	5.8379e-05	7.59118e-05	3.58778e-05	9.92893e-05	9.73103e-05	7.11864e-05	5.27682e-05	8.78147e-05	7.32801e-05	0.000100485	3.78488e-05	7.91143e-05	2.17917e-05	0.000156113	0.000114209	0.00020586	7.95428e-05	8.69859e-05	6.68852e-05	6.39871e-05	6.42212e-05	4.51593e-05	6.02763e-05	0.000203609	7.12237e-05
sp|Q96QR1|SG3A1_HUMAN	1.25313e-05	8.17189e-06	2.73908e-06	2.91412e-06	2.15194e-06	5.69864e-06	9.22583e-06	5.19559e-06	4.16871e-06	2.12706e-06	4.27544e-06	7.84616e-06	6.73603e-06	3.24082e-06	2.91646e-06	2.99389e-06	3.76403e-06	5.35431e-06	5.98954e-06	3.735e-06	2.51108e-06	9.59697e-06	3.76932e-06	5.18627e-06	4.38258e-06	3.4267e-06	1.33601e-06	7.60741e-06	1.07103e-05	1.16249e-05
sp|Q99611|SPS2_HUMAN	2.0142e-05	0.000551423	6.93749e-06	1.09942e-05	1.5799e-05	7.59794e-05	0.000306784	0.000502236	7.6375e-07	5.35106e-06	7.13024e-07	5.32881e-05	4.56464e-05	1.31622e-05	1.12982e-05	1.22765e-05	2.7603e-06	3.08161e-05	6.91887e-06	6.38414e-05	0.000714746	0.000428342	4.43238e-05	4.44932e-05	1.52364e-05	1.48165e-05	2.49347e-06	5.06882e-05	1.19449e-05	9.92458e-05
sp|Q9BUD6|SPON2_HUMAN	2.50762e-05	4.82632e-05	2.82715e-05	1.9056e-05	2.98691e-05	2.14313e-05	6.00124e-05	3.58137e-05	3.44172e-05	4.32873e-05	2.69204e-05	1.36173e-05	1.45767e-05	2.87624e-05	2.09592e-05	1.3602e-05	2.23733e-05	3.44172e-05	3.90816e-05	2.39002e-05	2.8612e-05	4.97114e-05	3.26376e-05	2.11888e-05	2.72934e-05	2.6014e-05	5.14358e-06	1.71308e-05	2.46303e-05	3.00736e-05
sp|Q9BUN1|MENT_HUMAN	1.63029e-06	1.19808e-05	4.62289e-06	1.07927e-06	4.27481e-06	8.58055e-06	1.32237e-05	1.07908e-06	4.52669e-06	3.88612e-07	2.21378e-06	7.9554e-07	1.38507e-06	1.90238e-06	4.37062e-06	5.61635e-07	1.19306e-06	1.64353e-06	6.92642e-07	1.36391e-06	2.69752e-06	2.14884e-06	2.2467e-06	1.07912e-06	2.77728e-06	2.61875e-06	2.24778e-06	5.3079e-06	2.78059e-06	1.18241e-05
sp|Q9C075|K1C23_HUMAN	0.000232708	9.92691e-05	6.48429e-06	7.5851e-05	6.95485e-05	0.000161181	8.04853e-05	0.000101497	4.46828e-05	6.23793e-06	4.41226e-05	9.90891e-05	2.93464e-05	0.000244125	4.7601e-05	4.03945e-06	4.40565e-05	5.67372e-05	6.0609e-05	7.21884e-05	6.54509e-05	0.000146684	0.000102231	5.45917e-05	0.000104325	0.000168567	8.77292e-06	4.12202e-05	0.000176203	5.5635e-05
sp|Q9GZM5|YIPF3_HUMAN	2.99316e-05	5.08248e-05	1.1934e-05	2.39555e-05	1.89838e-05	2.55231e-05	7.73303e-05	6.57626e-05	1.43366e-05	2.13591e-05	1.49202e-05	2.46996e-05	2.57742e-05	4.40934e-05	1.8275e-05	1.83105e-05	2.37925e-05	3.20136e-05	3.26463e-05	1.79148e-05	2.15322e-05	4.48735e-05	3.19332e-05	2.52361e-05	3.16782e-05	5.06674e-05	7.67954e-06	3.68728e-05	3.61229e-05	2.57945e-05
sp|Q9H4B7|TBB1_HUMAN	4.63385e-06	4.78796e-06	1.62236e-06	3.47774e-07	1.599e-06	2.02299e-06	1.74783e-05	1.85492e-05	8.97546e-06	3.05198e-06	2.55646e-06	7.78278e-06	3.17146e-07	4.37777e-06	3.81508e-07	5.44901e-06	4.81689e-06	5.36074e-05	1.72446e-06	4.49872e-07	2.26034e-06	1.3164e-06	2.51428e-06	5.19237e-06	1.41589e-06	7.16356e-07	1.30373e-05	5.34316e-06	1.81817e-07	2.75074e-06
sp|Q9HBR0|S38AA_HUMAN	2.68781e-05	3.80951e-05	1.58461e-05	2.80555e-05	3.00398e-05	3.91347e-05	3.2134e-05	4.5212e-05	3.30257e-05	9.60985e-06	3.11914e-05	2.11326e-05	2.77011e-05	4.57827e-05	3.17362e-05	6.90982e-06	2.72301e-05	3.57263e-05	2.01772e-05	2.67888e-05	2.95222e-05	2.73211e-05	2.36592e-05	3.37316e-05	3.92961e-05	5.26368e-05	9.36667e-06	4.40681e-05	5.49635e-05	5.45791e-05
sp|Q9NP55|BPIA1_HUMAN	2.06162e-05	1.29691e-06	3.25608e-05	9.79976e-06	1.45288e-06	1.47602e-05	3.07844e-05	6.79803e-06	3.71663e-05	1.59423e-05	4.10314e-06	9.59828e-06	4.73835e-06	6.43485e-05	5.51534e-06	5.04648e-06	6.39617e-06	2.45364e-06	5.2785e-06	2.15398e-05	1.95627e-05	2.16585e-06	1.20815e-05	1.32056e-05	3.30029e-06	9.90999e-06	3.20165e-06	7.84526e-06	6.5728e-06	5.22693e-06
sp|Q9NR12|PDLI7_HUMAN	8.18242e-07	5.68729e-06	4.42398e-06	3.3808e-06	2.06967e-06	4.08161e-06	2.37219e-05	2.58841e-05	9.34523e-06	3.30286e-06	3.18074e-06	5.81099e-06	5.31539e-07	2.82318e-06	5.13931e-06	4.88169e-06	5.35717e-06	8.94005e-05	8.86182e-06	5.25672e-06	8.12173e-07	2.3661e-06	3.93544e-07	4.32316e-06	4.87913e-06	4.03746e-06	1.222e-05	1.41013e-05	3.54427e-06	4.90996e-07
sp|Q9NZD4|AHSP_HUMAN	2.17195e-06	1.23835e-05	3.59855e-05	9.45292e-06	1.41273e-05	2.65341e-06	6.34913e-06	5.29768e-06	8.14709e-05	5.61732e-05	4.07619e-05	1.3227e-06	6.47052e-06	5.54074e-06	6.48789e-05	1.68971e-05	2.92954e-05	1.3874e-05	3.63125e-05	4.70767e-05	5.93578e-06	2.5449e-05	3.59686e-05	4.76855e-05	2.68421e-05	5.26184e-06	0.00010643	9.12496e-05	3.3878e-05	8.0928e-06
sp|Q9P1F3|ABRAL_HUMAN	1.43979e-05	5.17606e-06	5.9156e-06	6.24947e-06	1.18852e-05	2.93656e-06	2.97432e-05	2.82135e-05	8.97201e-06	4.40493e-06	1.5647e-05	1.20781e-05	2.67324e-06	1.88321e-06	4.56883e-06	1.29373e-06	1.86779e-06	0.000121841	7.61853e-06	1.975e-06	1.41232e-05	4.37471e-06	2.14007e-06	1.65037e-06	6.02546e-06	1.502e-06	8.88238e-06	3.03283e-05	1.01845e-06	5.70765e-06
sp|Q9UGM5|FETUB_HUMAN	4.73708e-05	0.000249748	1.40045e-05	4.20412e-05	5.44982e-05	7.02964e-05	0.000138414	3.49272e-05	3.32532e-05	3.45112e-05	9.3369e-06	3.10418e-05	4.00013e-05	6.71516e-05	4.93956e-05	3.59973e-05	3.21307e-05	3.33734e-05	2.68168e-05	3.54418e-05	3.51647e-05	7.32386e-05	3.82541e-05	4.48028e-05	4.19344e-05	6.16711e-05	8.5769e-06	4.67112e-05	5.52919e-05	7.22829e-05
sp|Q9UGT4|SUSD2_HUMAN	3.69718e-06	5.76843e-06	3.69519e-06	4.05377e-06	4.13421e-06	5.55922e-06	6.52045e-06	3.57028e-06	3.20327e-06	1.67762e-06	2.95937e-06	3.19806e-06	1.15878e-06	2.78206e-06	6.86414e-06	1.24908e-06	1.56467e-06	5.29862e-07	3.16218e-06	3.49081e-06	1.17336e-06	5.02728e-06	5.54902e-06	1.52805e-06	3.81107e-06	2.9586e-06	1.1158e-06	3.26881e-06	7.32381e-06	4.56708e-06
sp|Q9UHI8|ATS1_HUMAN	3.93554e-06	2.28216e-06	3.00586e-06	1.79247e-06	2.03475e-06	2.92919e-06	1.98836e-06	3.12025e-06	3.22989e-06	2.1192e-06	2.31686e-06	2.57661e-06	3.3355e-06	1.90274e-06	2.79859e-06	1.40202e-06	3.30966e-06	2.95144e-06	3.06481e-06	2.27387e-06	3.36563e-06	3.03383e-06	1.55438e-06	3.56844e-06	4.09826e-06	3.42254e-06	9.21564e-07	2.45387e-06	1.70817e-06	2.53131e-06
sp|Q9UJ14|GGT7_HUMAN	1.28217e-06	2.37084e-06	1.5869e-06	1.6969e-06	1.66045e-06	1.46234e-06	2.16014e-06	1.31953e-06	1.49443e-06	1.48616e-06	1.79413e-06	2.30343e-07	1.18185e-06	1.88973e-06	1.69737e-06	2.8162e-07	1.42352e-06	2.09748e-06	3.24086e-06	1.25115e-06	1.14192e-06	1.16808e-06	1.94668e-06	9.66714e-07	2.85074e-06	1.80775e-06	7.31126e-07	1.50853e-06	1.21535e-06	7.27908e-07
sp|Q9UKY7|CDV3_HUMAN	1.02547e-06	3.99976e-07	1.15078e-06	2.23341e-07	4.16027e-07	1.056e-06	5.9711e-07	9.8854e-07	3.06658e-07	1.90948e-07	7.02857e-07	1.92323e-07	1.23781e-06	1.82029e-06	1.03423e-06	1.44743e-06	1.36691e-06	1.38379e-06	2.33744e-07	7.04579e-07	1.54642e-06	2.5154e-06	1.24933e-06	1.0696e-06	1.83516e-06	1.6893e-06	1.77411e-07	2.40386e-06	1.84497e-06	5.15924e-07
sp|Q9ULI3|HEG1_HUMAN	2.41172e-05	7.69428e-05	2.47856e-05	1.99774e-05	2.6077e-05	5.2578e-05	7.72012e-05	2.85748e-05	3.12475e-05	1.64655e-05	2.96345e-05	2.92485e-05	2.93126e-05	3.80987e-05	3.07484e-05	1.61276e-05	3.76859e-05	2.20283e-05	2.24788e-05	3.21046e-05	2.97103e-05	2.56093e-05	1.4623e-05	3.06401e-05	2.54398e-05	4.18747e-05	6.26116e-06	2.06337e-05	4.25467e-05	4.55945e-05
sp|Q9UMX5|NENF_HUMAN	1.1159e-05	2.72801e-05	1.2814e-06	3.83527e-06	3.73603e-06	1.39765e-05	2.13757e-05	1.48709e-05	7.20565e-06	5.86449e-06	8.03933e-06	1.18432e-05	1.23687e-05	2.06894e-05	7.17167e-06	9.8858e-06	5.2911e-06	1.07274e-05	6.19654e-06	7.94886e-06	9.01232e-06	1.70748e-05	5.35756e-06	1.08196e-05	8.70211e-06	8.5511e-06	3.04763e-07	1.51649e-06	1.44588e-05	1.02471e-05
sp|Q9Y287|ITM2B_HUMAN	1.76288e-06	5.04387e-06	2.53362e-06	1.64502e-06	1.8516e-06	3.09743e-06	2.33271e-06	1.58809e-06	3.56722e-06	2.9117e-06	2.08301e-06	3.34243e-07	2.19272e-06	2.09628e-06	1.51006e-06	1.89217e-06	2.01788e-06	1.67742e-06	3.40101e-06	2.6274e-06	1.39607e-06	1.21083e-06	2.23636e-06	3.16196e-06	2.4465e-06	2.4362e-06	7.91533e-07	5.84633e-06	2.11952e-06	1.1749e-06
sp|Q9Y2G1|MRF_HUMAN	6.49221e-06	1.03373e-05	3.70594e-06	7.04045e-06	6.77211e-06	7.33125e-06	1.11282e-05	7.56895e-06	5.65403e-06	7.04975e-06	3.14217e-06	6.18173e-06	5.90129e-06	8.27615e-06	3.93836e-06	4.19453e-06	3.97107e-06	4.05697e-06	6.01445e-06	3.39113e-06	7.25873e-06	7.28698e-06	7.59501e-06	6.42994e-06	5.48929e-06	5.68773e-06	1.51463e-06	6.34673e-06	8.0837e-06	4.65668e-06
sp|Q9Y490|TLN1_HUMAN	1.03077e-05	6.27365e-06	9.87808e-06	5.35849e-06	2.69384e-05	7.18456e-07	3.82387e-05	0.000128635	5.06718e-06	3.24678e-06	3.25756e-05	1.75421e-05	2.94406e-06	4.35105e-07	8.36404e-06	8.83948e-07	9.26368e-06	0.000502009	7.87274e-06	4.24945e-07	1.36653e-05	2.59159e-06	1.2823e-05	9.40314e-06	1.03272e-05	9.44449e-06	2.10708e-06	4.52028e-05	2.3521e-05	2.42628e-06
tr|A0A075B6H7|A0A075B6H7_HUMAN	0.000185489	7.89146e-05	2.11166e-05	5.34488e-05	6.94178e-05	8.59998e-05	0.000180574	9.52454e-05	5.84083e-05	3.19934e-05	3.68636e-05	6.38504e-05	3.67505e-06	0.000160865	5.44361e-05	7.30393e-05	6.2703e-05	7.65337e-05	7.50484e-05	1.83357e-05	0.000105931	3.45423e-05	8.50861e-05	2.54972e-05	6.4493e-05	0.000106766	2.67983e-05	6.7489e-05	0.000149072	0.000112133
tr|A0A075B6I6|A0A075B6I6_HUMAN	2.92536e-05	1.81697e-05	4.30225e-05	7.85197e-06	3.80075e-06	7.14033e-05	5.3386e-06	8.41136e-05	6.81585e-06	6.20354e-06	2.38499e-05	3.60663e-06	4.82858e-05	4.77167e-05	1.09486e-05	1.50876e-05	4.15745e-06	2.16246e-05	3.72451e-05	6.72427e-06	1.56015e-05	8.93789e-06	6.68612e-06	9.75878e-06	1.40679e-05	9.80891e-06	1.16751e-05	9.32851e-06	1.05012e-05	1.962e-05
tr|A0A075B6K5|A0A075B6K5_HUMAN	8.59804e-06	0.000259183	0.000897318	2.59747e-05	0.000897021	0.000316683	0.000767862	0.000269661	0.000357314	0.000382247	0.000482407	9.01583e-07	0.00014076	0.000438208	0.000275283	0.000124101	5.82377e-07	0.000203319	0.000252067	0.000123895	0.000148276	0.000314274	0.000460687	0.000237813	3.89604e-07	4.77809e-05	0.000203734	0.000140752	4.46805e-06	5.40823e-07
tr|A0A075B6R9|A0A075B6R9_HUMAN	4.4712e-05	3.51061e-06	2.64402e-05	1.1402e-05	3.19169e-05	2.70666e-05	6.37111e-05	3.77073e-05	1.09678e-05	2.71223e-05	3.34806e-05	2.96189e-05	1.61928e-05	3.48707e-05	8.92371e-06	1.47531e-05	1.51718e-05	1.54451e-05	0.000164594	1.34297e-05	4.21404e-05	1.62895e-05	9.28476e-06	0.000475951	1.64538e-05	3.04507e-05	4.9106e-06	3.84657e-05	4.86429e-05	8.27139e-06
tr|A0A075B6S9|A0A075B6S9_HUMAN	3.60659e-05	0.000184115	0.000136071	2.31502e-05	1.56138e-05	0.000116721	2.88045e-05	6.31802e-05	9.40971e-05	0.000191712	0.000127617	2.00149e-05	3.6657e-05	9.51048e-05	0.00025409	1.86558e-05	4.67157e-05	2.144e-05	0.000238906	0.000144754	2.35531e-05	0.000132887	8.41612e-05	7.92376e-05	1.97119e-05	7.17565e-05	5.67751e-05	6.18051e-05	5.39387e-05	0.000178317
tr|A0A075B7D0|A0A075B7D0_HUMAN	1.27309e-05	5.43998e-05	2.28729e-05	8.49091e-06	1.10311e-05	3.27742e-05	6.93592e-05	3.5338e-05	1.57141e-05	2.53845e-05	6.24606e-06	1.00506e-05	7.75864e-07	5.3117e-05	1.04075e-05	3.02731e-05	1.33087e-05	3.41386e-05	3.62433e-05	2.55288e-05	1.3899e-05	7.44591e-05	2.10796e-05	2.37188e-05	9.12328e-06	2.36041e-05	4.60343e-06	1.85925e-05	3.20245e-05	8.05496e-05
tr|A0A075B7E8|A0A075B7E8_HUMAN	4.16845e-05	3.19591e-05	2.63342e-05	3.109e-05	8.54743e-05	3.11182e-05	3.11799e-05	5.85551e-05	1.41072e-05	6.45745e-05	1.95546e-05	1.27278e-05	1.92998e-05	3.34796e-05	2.18409e-05	2.8435e-05	1.15591e-05	2.64634e-05	4.50967e-05	2.8982e-05	4.57918e-05	2.71496e-05	2.1445e-05	2.57689e-05	2.57491e-05	1.05432e-05	3.96881e-06	4.09881e-05	1.50657e-05	2.05764e-05
tr|A0A096LPE2|A0A096LPE2_HUMAN	1.1815e-05	2.51055e-06	4.87184e-06	2.89353e-06	7.56609e-06	5.20275e-06	6.88913e-06	8.02604e-06	2.84698e-06	4.00325e-06	6.90546e-06	5.07091e-06	5.22333e-06	7.56856e-06	4.71456e-06	6.5843e-06	5.19402e-06	8.92614e-06	5.08327e-06	4.89043e-06	8.50835e-06	9.65534e-06	4.77963e-06	3.84693e-06	4.19498e-06	5.36559e-06	1.95317e-06	5.65487e-06	9.98977e-06	8.50166e-06
tr|A0A0C4DH36|A0A0C4DH36_HUMAN	3.00846e-06	8.44497e-06	3.27956e-06	3.22615e-06	5.52532e-06	5.67403e-06	6.29794e-06	3.47274e-06	2.75133e-06	3.96997e-06	1.98494e-06	3.82452e-06	1.01297e-06	3.90422e-06	1.46921e-06	2.14371e-06	6.4218e-06	8.71553e-07	2.39168e-06	4.45811e-06	4.34636e-06	5.70009e-06	1.67025e-06	4.5425e-06	2.58591e-06	1.5335e-06	1.04974e-06	1.56922e-06	2.2277e-06	2.5337e-06
tr|A0A0C4DH43|A0A0C4DH43_HUMAN	8.89838e-07	2.39582e-05	3.81409e-06	2.74866e-06	6.45505e-06	3.64633e-06	7.68497e-06	3.34393e-06	1.59793e-06	6.29023e-06	2.24763e-07	6.64014e-07	4.027e-07	1.61819e-06	1.46806e-06	8.86722e-06	1.77387e-06	2.65195e-06	2.04821e-05	3.19262e-06	2.00116e-06	1.39885e-06	2.30245e-06	1.05052e-05	2.65404e-06	1.30406e-06	3.14277e-06	7.10328e-07	3.48072e-06	2.75242e-05
tr|A0A0G2JRQ6|A0A0G2JRQ6_HUMAN	2.10153e-05	1.19565e-05	1.94283e-05	5.61121e-05	1.15671e-05	0.000339856	4.163e-05	2.28376e-05	9.63079e-06	0.000178578	3.8973e-05	2.41064e-05	1.00242e-05	3.62359e-05	5.84381e-05	5.65588e-06	2.93751e-05	1.52578e-05	2.67345e-05	1.83805e-05	4.11405e-05	1.87869e-05	1.03381e-05	4.47449e-05	1.17764e-05	1.02926e-05	5.2182e-06	0.000144432	6.91008e-05	1.88549e-05
tr|H7BY64|H7BY64_HUMAN	4.41107e-05	3.31627e-05	1.96468e-05	3.24764e-05	4.30338e-05	2.74165e-05	9.06109e-05	2.34058e-05	2.3272e-05	3.744e-05	9.0339e-06	4.18104e-05	2.02627e-05	5.27032e-05	1.37589e-05	3.07156e-05	4.47014e-05	3.17149e-05	4.85665e-05	2.00245e-05	2.20632e-05	7.17669e-05	6.73071e-05	3.17621e-05	2.85624e-05	3.52876e-05	5.24776e-06	3.95548e-05	3.2253e-05	3.98645e-05
