# Supplementary material for: Serum proteomic profiling of precancerous gastric lesions and early gastric cancer reveals signatures associated with systemic inflammatory response and metaplastic differentiation
Source: Front Mol Biosci. 2024 Mar 22;11:1252058. doi: 10.3389/fmolb.2024.1252058 (PMC10995311; doi:10.3389/fmolb.2024.1252058)
Supplement: Supplementary file 8 [file Table5.XLSX]

## Sheet: Sheet1
Conserved marker genes
B cells	CD79A, MS4A1
Endothelial cells	VWF
Epithelial cells	EPCAM
Fibroblasts	DCN
Mast cells	TPSAB1
Myeloid cells	CD14, CD68
Plasma cells	CD79A, IGHG
T&NK cells	CD3D, CD4, CD8A
Enterocytes	FABP1, VIL1, KRT20
